# Supplementary material for: Metabolic and transcriptomic changes induced in host during hypersensitive response mediated resistance in rice against the Asian rice gall midge
Source: Rice (N Y). 2016 Feb 19;9:5. doi: 10.1186/s12284-016-0077-6 (PMC4759115; doi:10.1186/s12284-016-0077-6)
Supplement: Additional file 2: Table S1. — Overview of GO analysis. (XLSX 36 kb) [file 12284_2016_77_MOESM2_ESM.xlsx]

## Sheet: GO analysis
GO ACCESSION	GO Term	% Count in Selection	Count in Selection	p-value	corrected p-value	% Count in Selection	Count in Total	% Count in Total
GO:0008150|GO:0000004|GO:0007582	biological_process	85.3982	1737	2.86123e-10	1.48612e-07	85.3982	15940	80.4238
GO:0008152	metabolic process	64.3068	1308	4.938e-05	0.00850571	64.3068	11943	60.2573
GO:0071704	organic substance metabolic process	49.2134	1001	8.58557e-05	0.0138855	49.2134	8938	45.0959
GO:0044238	primary metabolic process	47.3943	964	2.92633e-05	0.00534031	47.3943	8531	43.0424
GO:0044699	single-organism process	42.0846	856	1.04861e-06	0.000244153	42.0846	7390	37.2856
GO:0044763	single-organism cellular process	33.3333	678	5.25944e-06	0.00108935	33.3333	5765	29.0868
GO:0050896|GO:0051869	response to stimulus	32.2026	655	4.96712e-07	0.000122405	32.2026	5473	27.6135
GO:0044260|GO:0034960	cellular macromolecule metabolic process	31.6618	644	6.78737e-05	0.0114574	31.6618	5549	27.997
GO:0065007	biological regulation	28.1219	572	0.000169682	0.0249071	28.1219	4933	24.889
GO:0006807	nitrogen compound metabolic process	25.8112	525	5.49686e-10	2.48456e-07	25.8112	4066	20.5146
GO:1901360	organic cyclic compound metabolic process	23.7463	483	1.27148e-07	3.37475e-05	23.7463	3843	19.3895
GO:0006725	cellular aromatic compound metabolic process	23.2055	472	4.63887e-08	1.36185e-05	23.2055	3716	18.7487
GO:0046483	heterocycle metabolic process	22.7139	462	3.68727e-08	1.11148e-05	22.7139	3621	18.2694
GO:0034641	cellular nitrogen compound metabolic process	22.7139	462	4.25781e-08	1.26095e-05	22.7139	3625	18.2896
GO:0006950	response to stress	21.1406	430	1.43494e-05	0.002737	21.1406	3520	17.7598
GO:0006139|GO:0055134	nucleobase-containing compound metabolic process	21.0914	429	1.26457e-08	4.26933e-06	21.0914	3302	16.6599
GO:0005634	nucleus	18.4366	375	3.10383e-05	0.00563378	18.4366	3036	15.3179
GO:0032501|GO:0050874	multicellular organismal process	17.1583	349	8.59592e-05	0.0138855	17.1583	2848	14.3693
GO:0090304	nucleic acid metabolic process	17.1091	348	7.35103e-11	4.43175e-08	17.1091	2482	12.5227
GO:0044707	single-multicellular organism process	16.6667	339	0.000147967	0.0220066	16.6667	2769	13.9707
GO:0071840|GO:0071841	cellular component organization or biogenesis	15.9784	325	5.05217e-14	4.73795e-11	15.9784	2164	10.9183
GO:0019222	regulation of metabolic process	15.1917	309	3.97629e-05	0.00706545	15.1917	2476	12.4924
GO:0016043|GO:0044235|GO:0071842	cellular component organization	13.9626	284	5.14179e-12	3.47184e-09	13.9626	1906	9.61655
GO:0003677	DNA binding	13.7168	279	2.88574e-06	0.000624522	13.7168	2105	10.6206
GO:0080090	regulation of primary metabolic process	12.9302	263	7.96885e-06	0.0016014	12.9302	2028	10.2321
GO:0031323	regulation of cellular metabolic process	12.881	262	4.95342e-06	0.00103871	12.881	2007	10.1261
GO:0060255	regulation of macromolecule metabolic process	12.881	262	1.48107e-05	0.00277791	12.881	2036	10.2725
GO:0051716	cellular response to stimulus	12.2911	250	0.000104035	0.0164128	12.2911	1970	9.93946
GO:0051171	regulation of nitrogen compound metabolic process	11.4553	233	8.15554e-06	0.00162922	11.4553	1771	8.93542
GO:0019219	regulation of nucleobase-containing compound metabolic process	11.4061	232	6.53036e-06	0.00132814	11.4061	1757	8.86478
GO:0042221	response to chemical stimulus	11.4061	232	0.000351878	0.0479022	11.4061	1850	9.33401
GO:0031326	regulation of cellular biosynthetic process	11.1111	226	7.11233e-05	0.0118871	11.1111	1759	8.87487
GO:0009889	regulation of biosynthetic process	11.1111	226	0.000120761	0.018448	11.1111	1774	8.95055
GO:0010556	regulation of macromolecule biosynthetic process	10.9145	222	0.000119595	0.0183529	10.9145	1739	8.77397
GO:2000112	regulation of cellular macromolecule biosynthetic process	10.8653	221	0.000126806	0.0191977	10.8653	1732	8.73865
GO:0006996	organelle organization	10.767	219	4.75704e-18	6.98271e-15	10.767	1218	6.14531
GO:0043228	non-membrane-bounded organelle	10.2753	209	2.69878e-06	0.000595513	10.2753	1500	7.56811
GO:0043232	intracellular non-membrane-bounded organelle	10.2753	209	2.69878e-06	0.000595513	10.2753	1500	7.56811
GO:0006259|GO:0055132	DNA metabolic process	8.35792	170	9.06686e-23	3.06106e-19	8.35792	781	3.94046
GO:0000003|GO:0019952|GO:0050876	reproduction	7.86627	160	2.47002e-05	0.00458188	7.86627	1147	5.78708
GO:0044085|GO:0071843	cellular component biogenesis	7.2763	148	8.47698e-09	2.92032e-06	7.2763	917	4.62664
GO:0051704|GO:0051706	multi-organism process	6.44051	131	6.29739e-05	0.0107922	6.44051	910	4.59132
GO:0051276|GO:0007001|GO:0051277	chromosome organization	6.19469	126	3.72387e-23	1.57152e-19	6.19469	501	2.52775
GO:0007049	cell cycle	5.8997	120	1.64196e-24	1.10868e-20	5.8997	445	2.24521
GO:0022607|GO:0071844	cellular component assembly	5.60472	114	2.10433e-09	8.35815e-07	5.60472	645	3.25429
GO:0048513	organ development	5.45723	111	0.000280915	0.0391899	5.45723	792	3.99596
GO:0043933|GO:0034600|GO:0034621	macromolecular complex subunit organization	5.30973	108	3.42887e-08	1.05238e-05	5.30973	632	3.1887
GO:0006325	chromatin organization	5.21141	106	5.65054e-22	1.73425e-18	5.21141	398	2.00807
GO:0071822	protein complex subunit organization	5.06391	103	3.41126e-08	1.05238e-05	5.06391	595	3.00202
GO:0022402	cell cycle process	5.01475	102	4.70211e-23	1.76386e-19	5.01475	359	1.8113
GO:0065003	macromolecular complex assembly	4.86726	99	1.70547e-09	6.85456e-07	4.86726	535	2.69929
GO:0009607	response to biotic stimulus	4.76893	97	0.000102044	0.0161742	4.76893	643	3.2442
GO:0033554	cellular response to stress	4.6706	95	4.19451e-06	0.000890633	4.6706	579	2.92129
GO:0032259	methylation	4.62144	94	1.30714e-10	7.47973e-08	4.62144	484	2.44198
GO:0006461	protein complex assembly	4.62144	94	1.41119e-09	5.88185e-07	4.62144	498	2.51261
GO:0070271	protein complex biogenesis	4.62144	94	1.57331e-09	6.47764e-07	4.62144	499	2.51766
GO:0051707|GO:0009613|GO:0042828	response to other organism	4.62144	94	7.99998e-05	0.013175	4.62144	615	3.10293
GO:0032787	monocarboxylic acid metabolic process	4.47394	91	0.000128622	0.0193857	4.47394	599	3.0222
GO:0009314	response to radiation	4.37561	89	0.000288759	0.039954	4.37561	613	3.09284
GO:0006260|GO:0055133	DNA replication	4.27729	87	1.25098e-25	1.35667e-21	4.27729	259	1.30676
GO:0048519|GO:0043118	negative regulation of biological process	4.12979	84	1.2593e-05	0.00244339	4.12979	525	2.64884
GO:0016798	hydrolase activity, acting on glycosyl bonds	4.08063	83	6.27075e-07	0.000152052	4.08063	466	2.35116
GO:0005694	chromosome	3.83481	78	9.3372e-13	7.16439e-10	3.83481	325	1.63976
GO:0051301	cell division	3.78564	77	1.45296e-20	3.50382e-17	3.78564	248	1.25126
GO:0034622	cellular macromolecular complex assembly	3.78564	77	2.64492e-08	8.34532e-06	3.78564	406	2.04844
GO:0004553|GO:0016800	hydrolase activity, hydrolyzing O-glycosyl compounds	3.78564	77	4.49821e-07	0.000111665	3.78564	419	2.11403
GO:0016568	chromatin modification	3.63815	74	1.76848e-17	2.48773e-14	3.63815	265	1.33703
GO:0048610	cellular process involved in reproduction	3.63815	74	5.33259e-09	1.97839e-06	3.63815	365	1.84157
GO:0043414	macromolecule methylation	3.58899	73	3.16092e-15	3.23381e-12	3.58899	277	1.39758
GO:0000278	mitotic cell cycle	3.53982	72	1.57136e-18	2.52622e-15	3.53982	234	1.18063
GO:0016569	covalent chromatin modification	3.39233	69	1.66462e-18	2.55452e-15	3.39233	229	1.1554
GO:0016570	histone modification	3.34317	68	7.41775e-20	1.66954e-16	3.34317	208	1.04944
GO:0050793	regulation of developmental process	3.34317	68	3.86344e-06	0.000825528	3.34317	391	1.97275
GO:0051239	regulation of multicellular organismal process	3.19567	65	7.62863e-07	0.00018266	3.19567	346	1.74571
GO:0005856	cytoskeleton	3.19567	65	4.55681e-05	0.00798018	3.19567	390	1.96771
GO:0006261|GO:0006262|GO:0006263	DNA-dependent DNA replication	3.14651	64	5.13901e-29	1.73498e-24	3.14651	138	0.696266
GO:0009892	negative regulation of metabolic process	3.09734	63	9.77378e-08	2.6827e-05	3.09734	321	1.61958
GO:0071103	DNA conformation change	3.04818	62	2.21654e-14	2.13807e-11	3.04818	213	1.07467
GO:0051726|GO:0000074	regulation of cell cycle	2.99902	61	4.92566e-21	1.27919e-17	2.99902	171	0.862765
GO:0010605	negative regulation of macromolecule metabolic process	2.99902	61	3.3189e-08	1.03749e-05	2.99902	299	1.50858
GO:2000026	regulation of multicellular organismal development	2.99902	61	2.74826e-06	0.000598605	2.99902	330	1.66498
GO:0040029	regulation of gene expression, epigenetic	2.94985	60	1.22835e-13	1.06334e-10	2.94985	226	1.14026
GO:0006974|GO:0034984	response to DNA damage stimulus	2.94985	60	5.25052e-07	0.000128451	2.94985	301	1.51867
GO:0007017	microtubule-based process	2.85152	58	8.58812e-13	6.74287e-10	2.85152	218	1.0999
GO:0048523|GO:0051243	negative regulation of cellular process	2.85152	58	2.19133e-05	0.00408736	2.85152	337	1.7003
GO:0044427	chromosomal part	2.7532	56	4.97366e-10	2.36501e-07	2.7532	227	1.14531
GO:0006281	DNA repair	2.70403	55	1.38214e-06	0.000317431	2.70403	275	1.38749
GO:0051052	regulation of DNA metabolic process	2.65487	54	1.60738e-25	1.35667e-21	2.65487	118	0.595358
GO:0000910|GO:0007104|GO:0016288|GO:0033205	cytokinesis	2.65487	54	1.40535e-19	2.96538e-16	2.65487	139	0.701312
GO:0048580	regulation of post-embryonic development	2.6057	53	2.62135e-07	6.60444e-05	2.6057	255	1.28658
GO:0006479	protein methylation	2.55654	52	7.90644e-16	9.53318e-13	2.55654	159	0.80222
GO:0008213	protein alkylation	2.55654	52	7.90644e-16	9.53318e-13	2.55654	159	0.80222
GO:0006631	fatty acid metabolic process	2.55654	52	9.78394e-05	0.0156548	2.55654	295	1.4884
GO:0016458	gene silencing	2.50737	51	2.81194e-10	1.48334e-07	2.50737	206	1.03935
GO:2000241	regulation of reproductive process	2.50737	51	1.37122e-08	4.5386e-06	2.50737	222	1.12008
GO:0010629	negative regulation of gene expression	2.50737	51	3.89012e-08	1.16225e-05	2.50737	235	1.18567
GO:0016571	histone methylation	2.45821	50	1.97568e-16	2.56541e-13	2.45821	145	0.731584
GO:0044430	cytoskeletal part	2.45821	50	1.42136e-08	4.61409e-06	2.45821	216	1.08981
GO:0048831	regulation of shoot system development	2.40905	49	6.25953e-09	2.17864e-06	2.40905	205	1.03431
GO:0009909	regulation of flower development	2.35988	48	3.6955e-09	1.40184e-06	2.35988	196	0.9889
GO:0022613	ribonucleoprotein complex biogenesis	2.35988	48	0.000172875	0.0252659	2.35988	272	1.37235
GO:0048569	post-embryonic organ development	2.31072	47	0.00020657	0.0295509	2.31072	274	1.38244
GO:0032506	cytokinetic process	2.26155	46	3.84205e-19	6.80545e-16	2.26155	107	0.539859
GO:0034968	histone lysine methylation	2.26155	46	5.60665e-17	7.57144e-14	2.26155	123	0.620585
GO:0015630	microtubule cytoskeleton	2.26155	46	4.96829e-10	2.36501e-07	2.26155	174	0.877901
GO:0042254|GO:0007046	ribosome biogenesis	2.26155	46	7.72353e-05	0.012845	2.26155	249	1.25631
GO:1902410	mitotic cytokinetic process	2.21239	45	4.03155e-19	6.80545e-16	2.21239	103	0.519677
GO:0000281	mitotic cytokinesis	2.21239	45	4.03155e-19	6.80545e-16	2.21239	103	0.519677
GO:0000911	cytokinesis by cell plate formation	2.21239	45	4.03155e-19	6.80545e-16	2.21239	103	0.519677
GO:0006310	DNA recombination	2.21239	45	2.93568e-09	1.15246e-06	2.21239	177	0.893037
GO:0031324	negative regulation of cellular metabolic process	2.21239	45	3.30478e-07	8.26463e-05	2.21239	211	1.06458
GO:0006275	regulation of DNA replication	2.16323	44	3.31731e-27	5.59977e-23	2.16323	77	0.388496
GO:0016072	rRNA metabolic process	2.16323	44	2.234e-06	0.000502813	2.16323	205	1.03431
GO:0051567	histone H3-K9 methylation	2.11406	43	1.05118e-23	5.06983e-20	2.11406	81	0.408678
GO:0008283	cell proliferation	2.11406	43	1.05118e-23	5.06983e-20	2.11406	81	0.408678
GO:0007010	cytoskeleton organization	2.11406	43	0.000296581	0.0408688	2.11406	256	1.29162
GO:0006364|GO:0006365	rRNA processing	2.0649	42	5.14626e-06	0.00107249	2.0649	198	0.998991
GO:0009887	organ morphogenesis	2.01573	41	0.000274384	0.0384377	2.01573	226	1.14026
GO:0032993	protein-DNA complex	1.96657	40	3.40129e-13	2.87077e-10	1.96657	110	0.554995
GO:0005874	microtubule	1.96657	40	1.51934e-11	9.86428e-09	1.96657	122	0.61554
GO:0031047	gene silencing by RNA	1.96657	40	2.25253e-07	5.76785e-05	1.96657	177	0.893037
GO:0009886	post-embryonic morphogenesis	1.96657	40	1.03781e-06	0.000243316	1.96657	174	0.877901
GO:0006305	DNA alkylation	1.9174	39	1.35571e-15	1.52567e-12	1.9174	100	0.504541
GO:0006306	DNA methylation	1.9174	39	1.35571e-15	1.52567e-12	1.9174	100	0.504541
GO:0006304	DNA modification	1.9174	39	3.09504e-15	3.23381e-12	1.9174	102	0.514632
GO:0044728	DNA methylation or demethylation	1.9174	39	3.09504e-15	3.23381e-12	1.9174	102	0.514632
GO:0051172	negative regulation of nitrogen compound metabolic process	1.9174	39	7.12075e-10	3.04308e-07	1.9174	142	0.716448
GO:0045934	negative regulation of nucleobase-containing compound metabolic process	1.9174	39	7.12075e-10	3.04308e-07	1.9174	142	0.716448
GO:0031327	negative regulation of cellular biosynthetic process	1.9174	39	5.64315e-08	1.62836e-05	1.9174	163	0.822402
GO:0009890	negative regulation of biosynthetic process	1.9174	39	8.12683e-08	2.28641e-05	1.9174	165	0.832492
GO:0006323	DNA packaging	1.86824	38	1.11269e-11	7.3658e-09	1.86824	111	0.56004
GO:0051321	meiotic cell cycle	1.86824	38	4.51284e-10	2.24056e-07	1.86824	124	0.625631
GO:2000113	negative regulation of cellular macromolecule biosynthetic process	1.86824	38	1.16942e-07	3.13339e-05	1.86824	161	0.812311
GO:0048646	anatomical structure formation involved in morphogenesis	1.86824	38	1.15713e-07	3.13339e-05	1.86824	149	0.751766
GO:0010558	negative regulation of macromolecule biosynthetic process	1.86824	38	1.16942e-07	3.13339e-05	1.86824	161	0.812311
GO:0008092	cytoskeletal protein binding	1.86824	38	2.73572e-06	0.000598605	1.86824	174	0.877901
GO:0032403	protein complex binding	1.81908	37	5.05573e-11	3.16086e-08	1.81908	111	0.56004
GO:0006333	chromatin assembly or disassembly	1.81908	37	5.11861e-08	1.48973e-05	1.81908	139	0.701312
GO:0048285	organelle fission	1.76991	36	5.11498e-12	3.47184e-09	1.76991	99	0.499495
GO:0007126	meiosis	1.76991	36	8.74248e-10	3.68943e-07	1.76991	116	0.585267
GO:0006633|GO:0000037	fatty acid biosynthetic process	1.76991	36	0.000328602	0.0449147	1.76991	192	0.968718
GO:0031497	chromatin assembly	1.72075	35	1.23573e-10	7.19303e-08	1.72075	104	0.524722
GO:0065004	protein-DNA complex assembly	1.72075	35	1.67006e-10	9.09402e-08	1.72075	105	0.529768
GO:0071824	protein-DNA complex subunit organization	1.72075	35	1.67006e-10	9.09402e-08	1.72075	105	0.529768
GO:0006928	cellular component movement	1.72075	35	5.123e-09	1.92175e-06	1.72075	123	0.620585
GO:0015631	tubulin binding	1.67158	34	2.70836e-12	1.94547e-09	1.67158	88	0.443996
GO:0051128	regulation of cellular component organization	1.67158	34	0.000239676	0.0338565	1.67158	182	0.918264
GO:0006270|GO:0042024	DNA replication initiation	1.62242	33	7.01223e-22	1.97283e-18	1.62242	51	0.257316
GO:0010564	regulation of cell cycle process	1.62242	33	1.50402e-14	1.49345e-11	1.62242	80	0.403633
GO:0008017	microtubule binding	1.62242	33	9.80997e-13	7.35987e-10	1.62242	81	0.408678
GO:0034728	nucleosome organization	1.62242	33	5.51945e-10	2.48456e-07	1.62242	99	0.499495
GO:0006334	nucleosome assembly	1.62242	33	5.51945e-10	2.48456e-07	1.62242	99	0.499495
GO:0044815	DNA packaging complex	1.62242	33	5.51945e-10	2.48456e-07	1.62242	99	0.499495
GO:0006342|GO:0016440	chromatin silencing	1.57325	32	3.03586e-10	1.55294e-07	1.57325	102	0.514632
GO:0045814	negative regulation of gene expression, epigenetic	1.57325	32	4.0834e-10	2.05761e-07	1.57325	103	0.519677
GO:0045892|GO:0016481|GO:0032582|GO:0061021	negative regulation of transcription, DNA-dependent	1.57325	32	2.27222e-07	5.76785e-05	1.57325	129	0.650858
GO:0051253	negative regulation of RNA metabolic process	1.57325	32	2.27222e-07	5.76785e-05	1.57325	129	0.650858
GO:0000786|GO:0005718	nucleosome	1.52409	31	3.28416e-09	1.25996e-06	1.52409	95	0.479314
GO:1990104	DNA bending complex	1.52409	31	3.28416e-09	1.25996e-06	1.52409	95	0.479314
GO:0048645	organ formation	1.52409	31	1.30882e-08	4.37496e-06	1.52409	100	0.504541
GO:0000280	nuclear division	1.47493	30	3.40789e-12	2.39695e-09	1.47493	71	0.358224
GO:0046982	protein heterodimerization activity	1.47493	30	1.38628e-08	4.5439e-06	1.47493	95	0.479314
GO:0000226	microtubule cytoskeleton organization	1.47493	30	2.59631e-06	0.000580489	1.47493	124	0.625631
GO:0007018	microtubule-based movement	1.42576	29	1.38476e-12	1.01633e-09	1.42576	69	0.348133
GO:0006302	double-strand break repair	1.3766	28	1.88626e-10	1.01082e-07	1.3766	72	0.363269
GO:0048449|GO:0048436	floral organ formation	1.3766	28	1.63616e-09	6.65521e-07	1.3766	78	0.393542
GO:0048563	post-embryonic organ morphogenesis	1.3766	28	1.97686e-08	6.29628e-06	1.3766	86	0.433905
GO:0048444|GO:0048434	floral organ morphogenesis	1.3766	28	1.97686e-08	6.29628e-06	1.3766	86	0.433905
GO:0008094|GO:0004011	DNA-dependent ATPase activity	1.3766	28	8.57161e-07	0.000203793	1.3766	101	0.509586
GO:0080167	response to karrikin	1.3766	28	2.51617e-05	0.00464198	1.3766	125	0.630676
GO:0003774	motor activity	1.32743	27	5.98461e-08	1.71226e-05	1.32743	90	0.454087
GO:0005871	kinesin complex	1.27827	26	4.91943e-13	4.05085e-10	1.27827	55	0.277497
GO:0003777	microtubule motor activity	1.27827	26	2.74403e-11	1.74794e-08	1.27827	63	0.317861
GO:0005875	microtubule associated complex	1.27827	26	4.93944e-10	2.36501e-07	1.27827	70	0.353179
GO:1901987	regulation of cell cycle phase transition	1.17994	24	1.19559e-13	1.06222e-10	1.17994	42	0.211907
GO:1901990	regulation of mitotic cell cycle phase transition	1.17994	24	1.19559e-13	1.06222e-10	1.17994	42	0.211907
GO:0007346	regulation of mitotic cell cycle	1.17994	24	8.43828e-11	4.99797e-08	1.17994	53	0.267407
GO:0007067	mitosis	1.17994	24	1.36972e-10	7.70715e-08	1.17994	54	0.272452
GO:0007127	meiosis I	1.17994	24	8.569e-06	0.00170175	1.17994	89	0.449041
GO:0000725	recombinational repair	1.08161	22	6.31998e-10	2.77102e-07	1.08161	49	0.247225
GO:0000724|GO:0016924	double-strand break repair via homologous recombination	1.08161	22	6.31998e-10	2.77102e-07	1.08161	49	0.247225
GO:0010389	regulation of G2/M transition of mitotic cell cycle	0.983284	20	5.32325e-13	4.279e-10	0.983284	31	0.156408
GO:0004568	chitinase activity	0.983284	20	5.39457e-11	3.31138e-08	0.983284	37	0.18668
GO:0006346	methylation-dependent chromatin silencing	0.983284	20	6.25397e-08	1.77429e-05	0.983284	51	0.257316
GO:0031048	chromatin silencing by small RNA	0.983284	20	9.17381e-08	2.55964e-05	0.983284	52	0.262361
GO:0051170	nuclear import	0.983284	20	3.88114e-05	0.00693285	0.983284	79	0.398587
GO:0044744	protein targeting to nucleus	0.983284	20	3.88114e-05	0.00693285	0.983284	79	0.398587
GO:0006606	protein import into nucleus	0.983284	20	3.88114e-05	0.00693285	0.983284	79	0.398587
GO:0034504	protein localization to nucleus	0.983284	20	4.75322e-05	0.00822941	0.983284	80	0.403633
GO:0007131|GO:0000021|GO:0007145	reciprocal meiotic recombination	0.983284	20	8.38611e-05	0.0137438	0.983284	77	0.388496
GO:0035825	reciprocal DNA recombination	0.983284	20	0.0001019	0.0161742	0.983284	78	0.393542
GO:0007059	chromosome segregation	0.983284	20	0.000207765	0.0295964	0.983284	88	0.443996
GO:0007129	synapsis	0.93412	19	3.3108e-06	0.000711947	0.93412	58	0.292634
GO:0070192	chromosome organization involved in meiosis	0.93412	19	4.41095e-06	0.000930738	0.93412	59	0.297679
GO:0009637	response to blue light	0.884956	18	0.000117008	0.0180379	0.884956	67	0.338042
GO:0006032	chitin catabolic process	0.786627	16	6.05511e-09	2.12944e-06	0.786627	30	0.151362
GO:0046348	amino sugar catabolic process	0.786627	16	6.05511e-09	2.12944e-06	0.786627	30	0.151362
GO:0006030	chitin metabolic process	0.786627	16	6.05511e-09	2.12944e-06	0.786627	30	0.151362
GO:0006026	aminoglycan catabolic process	0.786627	16	6.05511e-09	2.12944e-06	0.786627	30	0.151362
GO:1901072	glucosamine-containing compound catabolic process	0.786627	16	6.05511e-09	2.12944e-06	0.786627	30	0.151362
GO:1901071	glucosamine-containing compound metabolic process	0.786627	16	1.13055e-08	3.8554e-06	0.786627	31	0.156408
GO:0006022	aminoglycan metabolic process	0.786627	16	3.58288e-08	1.08974e-05	0.786627	33	0.166498
GO:0006040	amino sugar metabolic process	0.786627	16	6.30528e-07	0.000152052	0.786627	39	0.196771
GO:0032392	DNA geometric change	0.786627	16	0.000157935	0.023284	0.786627	57	0.287588
GO:0032508	DNA duplex unwinding	0.786627	16	0.000157935	0.023284	0.786627	57	0.287588
GO:0031225	anchored to membrane	0.786627	16	0.000244916	0.0344525	0.786627	59	0.297679
GO:0000228	nuclear chromosome	0.786627	16	0.000302164	0.0414689	0.786627	60	0.302725
GO:0043566	structure-specific DNA binding	0.737463	15	8.55071e-05	0.0138855	0.737463	49	0.247225
GO:0010218	response to far red light	0.737463	15	0.000141684	0.0211655	0.737463	51	0.257316
GO:0016572	histone phosphorylation	0.688299	14	1.5884e-07	4.12508e-05	0.688299	28	0.141271
GO:0042023	DNA endoreduplication	0.688299	14	5.38469e-06	0.00110849	0.688299	40	0.201816
GO:0044786	cell cycle DNA replication	0.688299	14	7.67902e-06	0.0015524	0.688299	41	0.206862
GO:0031408	oxylipin biosynthetic process	0.688299	14	1.40387e-05	0.00269296	0.688299	38	0.191726
GO:0031407	oxylipin metabolic process	0.688299	14	1.40387e-05	0.00269296	0.688299	38	0.191726
GO:0000079	regulation of cyclin-dependent protein serine/threonine kinase activity	0.639135	13	9.4983e-05	0.0152701	0.639135	39	0.196771
GO:0046658	anchored to plasma membrane	0.639135	13	0.00028782	0.039954	0.639135	43	0.216953
GO:0048447|GO:0048422	sepal morphogenesis	0.58997	12	2.1681e-06	0.000491255	0.58997	25	0.126135
GO:0048453|GO:0048423	sepal formation	0.58997	12	2.1681e-06	0.000491255	0.58997	25	0.126135
GO:0048451|GO:0048419	petal formation	0.58997	12	5.94218e-06	0.00121584	0.58997	27	0.136226
GO:0048446|GO:0048418	petal morphogenesis	0.58997	12	9.41688e-06	0.0018592	0.58997	28	0.141271
GO:0048464	flower calyx development	0.58997	12	1.45483e-05	0.00274394	0.58997	29	0.146317
GO:0048442|GO:0048421	sepal development	0.58997	12	1.45483e-05	0.00274394	0.58997	29	0.146317
GO:0003690	double-stranded DNA binding	0.58997	12	4.70391e-05	0.008186	0.58997	32	0.161453
GO:0048441|GO:0048417	petal development	0.58997	12	0.000175721	0.0254614	0.58997	36	0.181635
GO:0048465	corolla development	0.58997	12	0.000175721	0.0254614	0.58997	36	0.181635
GO:0051053	negative regulation of DNA metabolic process	0.442478	9	9.64038e-08	2.66778e-05	0.442478	14	0.0706357
GO:0051225|GO:0051226|GO:0051227	spindle assembly	0.442478	9	4.562e-05	0.00798018	0.442478	23	0.116044
GO:0007051	spindle organization	0.442478	9	7.09414e-05	0.0118871	0.442478	24	0.12109
GO:0016717	oxidoreductase activity, acting on paired donors, with oxidation of a pair of donors resulting in the reduction of molecular oxygen to two molecules of water	0.442478	9	0.000126584	0.0191977	0.442478	21	0.105954
GO:0016444	somatic cell DNA recombination	0.442478	9	0.000194538	0.027948	0.442478	22	0.110999
GO:0005657	replication fork	0.393314	8	1.0618e-05	0.00208416	0.393314	13	0.0655903
GO:0043601	nuclear replisome	0.344149	7	1.28948e-07	3.37475e-05	0.344149	7	0.0353179
GO:0030894	replisome	0.344149	7	1.28948e-07	3.37475e-05	0.344149	7	0.0353179
GO:0043596	nuclear replication fork	0.344149	7	9.38148e-07	0.000221488	0.344149	8	0.0403633
GO:0090329	regulation of DNA-dependent DNA replication	0.344149	7	2.79785e-05	0.00513359	0.344149	18	0.0908174
GO:0010948	negative regulation of cell cycle process	0.344149	7	4.38351e-05	0.00774825	0.344149	15	0.0756811
GO:0000976	transcription regulatory region sequence-specific DNA binding	0.344149	7	0.000136806	0.0205275	0.344149	17	0.0857719
GO:0000775	chromosome, centromeric region	0.344149	7	0.000228432	0.0324038	0.344149	14	0.0706357
GO:0042555	MCM complex	0.294985	6	1.24512e-06	0.000287921	0.294985	6	0.0302725
GO:0006268	DNA unwinding involved in DNA replication	0.294985	6	7.91826e-05	0.0131043	0.294985	9	0.0454087
GO:0016634	oxidoreductase activity, acting on the CH-CH group of donors, oxygen as acceptor	0.294985	6	0.000180491	0.0260408	0.294985	10	0.0504541
GO:0003995|GO:0019109	acyl-CoA dehydrogenase activity	0.294985	6	0.00036212	0.0490984	0.294985	11	0.0554995
GO:0008569	minus-end-directed microtubule motor activity	0.245821	5	1.20175e-05	0.00234523	0.245821	5	0.025227
GO:0000018	regulation of DNA recombination	0.245821	5	6.58797e-05	0.0111767	0.245821	6	0.0302725
GO:0045910	negative regulation of DNA recombination	0.245821	5	6.58797e-05	0.0111767	0.245821	6	0.0302725
GO:0032138	single base insertion or deletion binding	0.196657	4	0.00011594	0.0179552	0.196657	4	0.0201816
GO:0032137	guanine/thymine mispair binding	0.196657	4	0.00011594	0.0179552	0.196657	4	0.0201816
GO:0032301	MutSalpha complex	0.196657	4	0.00011594	0.0179552	0.196657	4	0.0201816
GO:0000400	four-way junction DNA binding	0.196657	4	0.00011594	0.0179552	0.196657	4	0.0201816
GO:0003678|GO:0003679	DNA helicase activity	0.688299	14	0.000411893	0.0556237	0.688299	50	0.25227
GO:0000785|GO:0005717	chromatin	1.57325	32	0.000414359	0.0557338	1.57325	166	0.837538
GO:0050789|GO:0050791	regulation of biological process	22.763	463	0.000421454	0.0564631	22.763	3962	19.9899
GO:0010212	response to ionizing radiation	0.737463	15	0.000438541	0.0585201	0.737463	56	0.282543
GO:0010033	response to organic substance	7.12881	145	0.000451563	0.0600205	7.12881	1096	5.52977
GO:0048856	anatomical structure development	10.1278	206	0.000484801	0.0641857	10.1278	1615	8.14833
GO:0008156	negative regulation of DNA replication	0.196657	4	0.000513673	0.0677425	0.196657	8	0.0403633
GO:0009639	response to red or far red light	1.76991	36	0.000521151	0.0684614	1.76991	211	1.06458
GO:0032135	DNA insertion or deletion binding	0.196657	4	0.000531627	0.0685048	0.196657	5	0.025227
GO:0006552	leucine catabolic process	0.196657	4	0.000531627	0.0685048	0.196657	5	0.025227
GO:0003997	acyl-CoA oxidase activity	0.196657	4	0.000531627	0.0685048	0.196657	5	0.025227
GO:0000217	DNA secondary structure binding	0.196657	4	0.000531627	0.0685048	0.196657	5	0.025227
GO:0043570	maintenance of DNA repeat elements	0.196657	4	0.000531627	0.0685048	0.196657	5	0.025227
GO:0050794|GO:0051244	regulation of cellular process	19.5674	398	0.000535331	0.0687197	19.5674	3379	17.0484
GO:0044446	intracellular organelle part	16.8142	342	0.000555033	0.070979	16.8142	2828	14.2684
GO:0044422	organelle part	16.9125	344	0.000582963	0.0742694	16.9125	2848	14.3693
GO:0048046	apoplast	2.70403	55	0.000593763	0.075361	2.70403	340	1.71544
GO:0044212	transcription regulatory region DNA binding	0.393314	8	0.000598833	0.0757198	0.393314	25	0.126135
GO:0009628	response to abiotic stimulus	14.6018	297	0.000603511	0.0760266	14.6018	2445	12.336
GO:0009657	plastid organization	2.16323	44	0.000613507	0.0769985	2.16323	257	1.29667
GO:0007275	multicellular organismal development	10.177	207	0.000633779	0.0791785	10.177	1632	8.23411
GO:0016684	oxidoreductase activity, acting on peroxide as acceptor	1.57325	32	0.000637912	0.0791785	1.57325	170	0.857719
GO:0004601|GO:0016685|GO:0016686|GO:0016687|GO:0016693	peroxidase activity	1.57325	32	0.000637912	0.0791785	1.57325	170	0.857719
GO:0010287|GO:0010502	plastoglobule	0.737463	15	0.00065787	0.0813565	0.737463	58	0.292634
GO:0003824	catalytic activity	50.1967	1021	0.000699544	0.0858811	50.1967	9255	46.6953
GO:0044702	single organism reproductive process	1.52409	31	0.000699331	0.0858811	1.52409	178	0.898083
GO:1901565	organonitrogen compound catabolic process	5.75221	117	0.000702837	0.0859727	5.75221	845	4.26337
GO:0043170|GO:0043283	macromolecule metabolic process	34.8574	709	0.000723696	0.0878873	34.8574	6274	31.6549
GO:0034470	ncRNA processing	2.26155	46	0.000722412	0.0878873	2.26155	274	1.38244
GO:0044237	cellular metabolic process	45.4769	925	0.000739069	0.0894326	45.4769	8330	42.0283
GO:0010332	response to gamma radiation	0.639135	13	0.000745825	0.0899278	0.639135	47	0.237134
GO:0032204	regulation of telomere maintenance	0.540806	11	0.000755211	0.0907354	0.540806	36	0.181635
GO:1901576	organic substance biosynthetic process	21.1406	430	0.000767522	0.0918876	21.1406	3687	18.6024
GO:0008536	Ran GTPase binding	0.344149	7	0.000782885	0.0933956	0.344149	21	0.105954
GO:0000975	regulatory region DNA binding	0.393314	8	0.000832137	0.0985746	0.393314	26	0.131181
GO:0001067	regulatory region nucleic acid binding	0.393314	8	0.000832137	0.0985746	0.393314	26	0.131181
