# Supplementary material for: Metabolic and transcriptomic changes induced in host during hypersensitive response mediated resistance in rice against the Asian rice gall midge
Source: Rice (N Y). 2016 Feb 19;9:5. doi: 10.1186/s12284-016-0077-6 (PMC4759115; doi:10.1186/s12284-016-0077-6)
Supplement: Additional file 6: Table S3. — Overview of deregulation of transcripts, involved in metabolism (both primary and secondary metabolism), in the resistant host (RP) upon gall midge biotype 1 (GMB1) infestation. Detailed information such as fold change in relative expression of these transcripts upon gall midge infestation (Fold change RPI/RPUI), their gene locus ids, protein name and function, GO annotation, pathways, Affymetrix probe ids is provided. RP: indica rice variety RP2068-18-3-5, I: infested, UI: un-infested. (XLSX 73 kb) [file 12284_2016_77_MOESM6_ESM.xlsx]

## Sheet: C-1 metabolism
Metabolic Pathway	Fold change RPI/RPUI	Gene locus id	Protein name and function	GO Biological Process	GO Cellular Component	GO Molecular Function	Affymetrix probe id
C1-metabolism	-8.84	loc_os12g26060	bifunctional dihydrofolate reductase-thymidylate synthase, putative, expressed	0006231 // dTMP biosynthetic process // inferred from electronic annotation///0006545 // glycine biosynthetic process // inferred from electronic annotation///0006730 // one-carbon metabolic process // inferred from electronic annotation///0009165 // nucleotide biosynthetic process // inferred from electronic annotation///0032259 // methylation // inferred from electronic annotation///0046654 // …		0004146 // dihydrofolate reductase activity // inferred from electronic annotation///0004799 // thymidylate synthase activity // inferred from electronic annotation///0008168 // methyltransferase activity // inferred from electronic annotation///0016491 // oxidoreductase activity // inferred from electronic annotation///0016740 // transferase activity // inferred from electronic annotation	os.48077.1.a1_at
C1-metabolism	3.152	loc_os06g29220	formate dehydrogenase 2, mitochondrial precursor, putative, expressed	0008152 // metabolic process // inferred from electronic annotation///0009611 // response to wounding // inferred from electronic annotation///0046686 // response to cadmium ion // inferred from electronic annotation///0055114 // oxidation-reduction process // inferred from electronic annotation	0005739 // mitochondrion // inferred from reviewed computational analysis///0009507 // chloroplast // inferred from electronic annotation///0009579 // thylakoid // inferred from electronic annotation	0003824 // catalytic activity // inferred from electronic annotation///0005488 // binding // inferred from electronic annotation///0008863 // formate dehydrogenase NAD+) activity // inferred from electronic annotation///0016491 // oxidoreductase activity // inferred from electronic annotation///0016616 // oxidoreductase activity, acting on the CH-OH group of donors, NAD or NADP as acceptor // inf…	os.14187.1.s1_at
C1-metabolism	2.803	loc_os06g29180	formate dehydrogenase 1, mitochondrial precursor, putative, expressed	0008152 // metabolic process // inferred from electronic annotation///0009611 // response to wounding // inferred from electronic annotation///0046686 // response to cadmium ion // inferred from electronic annotation///0055114 // oxidation-reduction process // inferred from electronic annotation	0005739 // mitochondrion // inferred from reviewed computational analysis///0009507 // chloroplast // inferred from electronic annotation///0009579 // thylakoid // inferred from electronic annotation	0003824 // catalytic activity // inferred from electronic annotation///0005488 // binding // inferred from electronic annotation///0008863 // formate dehydrogenase NAD+) activity // inferred from electronic annotation///0016491 // oxidoreductase activity // inferred from electronic annotation///0016616 // oxidoreductase activity, acting on the CH-OH group of donors, NAD or NADP as acceptor // inf…	os.4156.1.s1_at
C1-metabolism	-2.029	loc_os02g04660	protein arginine N-methyltransferase 5, putative, expressed	0006164 // purine nucleotide biosynthetic process // inferred from electronic annotation///0006406 // mRNA export from nucleus // inferred from electronic annotation///0006479 // protein methylation // inferred from electronic annotation///0009560 // embryo sac egg cell differentiation // inferred from electronic annotation///0009640 // photomorphogenesis // inferred from electronic annotation///…	0005737 // cytoplasm // inferred from electronic annotation///0005829 // cytosol // inferred from electronic annotation	0008168 // methyltransferase activity // inferred from electronic annotation///0008276 // protein methyltransferase activity // inferred from electronic annotation///0008469 // histone-arginine N-methyltransferase activity // inferred from electronic annotation///0016740 // transferase activity // inferred from electronic annotation	os.17772.1.s1_at

## Sheet: nucleotide metabolism
Metabolic Pathway	Fold change RPI/RPUI	Gene locus id	Protein name and function	GO Biological Process	GO Cellular Component	GO Molecular Function	Affymetrix probe id
nucleotide metabolism.synthesis.pyrimidine.aspartate transcarbamoylase	-3.04	loc_os08g15030	aspartate carbamoyltransferase 1, chloroplast precursor, putative, expressed	0006164 // purine nucleotide biosynthetic process // inferred from electronic annotation///0006207 // 'de novo' pyrimidine nucleobase biosynthetic process // inferred from electronic annotation///0006221 // pyrimidine nucleotide biosynthetic process // inferred from electronic annotation///0006520 // cellular amino acid metabolic process // inferred from electronic annotation///0008152 // metabol…	0005829 // cytosol // inferred from electronic annotation///0009348 // ornithine carbamoyltransferase complex // inferred from electronic annotation///0009507 // chloroplast // inferred from electronic annotation///0009536 // plastid // inferred from electronic annotation///0009570 // chloroplast stroma // inferred from electronic annotation	0003824 // catalytic activity // inferred from electronic annotation///0004070 // aspartate carbamoyltransferase activity // inferred from electronic annotation///0004585 // ornithine carbamoyltransferase activity // inferred from electronic annotation///0016597 // amino acid binding // inferred from electronic annotation///0016740 // transferase activity // inferred from electronic annotation///…	os.4639.1.s1_at
nucleotide metabolism.synthesis.pyrimidine.CTP synthetase	-2.066	loc_os01g46570	CTP synthase, putative, expressed	0006221 // pyrimidine nucleotide biosynthetic process // inferred from electronic annotation///0006541 // glutamine metabolic process // inferred from electronic annotation///0044210 // 'de novo' CTP biosynthetic process // inferred from electronic annotation		0000166 // nucleotide binding // inferred from electronic annotation///0003824 // catalytic activity // inferred from electronic annotation///0003883 // CTP synthase activity // inferred from electronic annotation///0005524 // ATP binding // inferred from electronic annotation///0016874 // ligase activity // inferred from electronic annotation	os.38060.1.s1_a_at
nucleotide metabolism.synthesis.purine.GMP synthetase	-2.002	loc_os08g23730	GMP synthase, putative, expressed	0001510 // RNA methylation // inferred from electronic annotation///0006164 // purine nucleotide biosynthetic process // inferred from electronic annotation///0006177 // GMP biosynthetic process // inferred from electronic annotation///0006529 // asparagine biosynthetic process // inferred from electronic annotation///0006541 // glutamine metabolic process // inferred from electronic annotation//…	0005829 // cytosol // inferred from electronic annotation	0003824 // catalytic activity // inferred from electronic annotation///0003922 // GMP synthase glutamine-hydrolyzing) activity // inferred from electronic annotation///0004066 // asparagine synthase glutamine-hydrolyzing) activity // inferred from electronic annotation///0005524 // ATP binding // inferred from electronic annotation///0016462 // pyrophosphatase activity // inferred from electronic…	os.15669.1.s1_at
nucleotide metabolism.degradation	3.946	loc_os02g50350	dihydropyrimidine dehydrogenase precursor, putative, expressed	0006207 // 'de novo' pyrimidine nucleobase biosynthetic process // inferred from electronic annotation///0006212 // uracil catabolic process // inferred from electronic annotation///0006222 // UMP biosynthetic process // inferred from electronic annotation///0008152 // metabolic process // inferred from electronic annotation///0043562 // cellular response to nitrogen levels // inferred from elect…	0005737 // cytoplasm // inferred from electronic annotation///0009507 // chloroplast // inferred from electronic annotation///0009536 // plastid // inferred from electronic annotation///0009570 // chloroplast stroma // inferred from electronic annotation	0003824 // catalytic activity // inferred from electronic annotation///0004152 // dihydroorotate dehydrogenase activity // inferred from electronic annotation///0004158 // dihydroorotate oxidase activity // inferred from electronic annotation///0016627 // oxidoreductase activity, acting on the CH-CH group of donors // inferred from electronic annotation///0017113 // dihydropyrimidine dehydrogenas…	os.4862.1.s1_at
nucleotide metabolism.degradation	-2.917	loc_os03g26080	nucleoside-triphosphatase, putative, expressed		0005773 // vacuole // inferred from electronic annotation	0016787 // hydrolase activity // inferred from electronic annotation	os.53762.1.s1_at
nucleotide metabolism.degradation	2.927	loc_os07g14150	cytidine/deoxycytidylate deaminase family protein, putative, expressed	0008152 // metabolic process // inferred from electronic annotation		0003824 // catalytic activity // inferred from electronic annotation///0008270 // zinc ion binding // inferred from electronic annotation///0016787 // hydrolase activity // inferred from electronic annotation	os.23405.1.s1_at
nucleotide metabolism.degradation	-2.572	loc_os07g37230	PAP-specific phosphatase, mitochondrial precursor, putative, expressed	0046854 // phosphatidylinositol phosphorylation // inferred from electronic annotation	0009507 // chloroplast // inferred from electronic annotation		os.27580.1.s1_at
nucleotide metabolism.degradation	3.29	loc_os03g31550	xanthine dehydrogenase/oxidase, putative, expressed	0000302 // response to reactive oxygen species // inferred from electronic annotation///0009414 // response to water deprivation // inferred from electronic annotation///0042554 // superoxide anion generation // inferred from electronic annotation///0046110 // xanthine metabolic process // inferred from electronic annotation///0055114 // oxidation-reduction process // inferred from electronic ann…		0003824 // catalytic activity // inferred from electronic annotation///0004854 // xanthine dehydrogenase activity // inferred from electronic annotation///0005506 // iron ion binding // inferred from electronic annotation///0008762 // UDP-N-acetylmuramate dehydrogenase activity // inferred from electronic annotation///0009055 // electron carrier activity // inferred from electronic annotation///0…	os.10786.1.s1_at
nucleotide metabolism.degradation	3.183	loc_os01g64520	uricase, putative, expressed	0006144 // purine nucleobase metabolic process // inferred from electronic annotation///0006635 // fatty acid beta-oxidation // inferred from electronic annotation///0019628 // urate catabolic process // inferred from electronic annotation///0055114 // oxidation-reduction process // inferred from electronic annotation	0005777 // peroxisome // inferred from electronic annotation	0004846 // urate oxidase activity // inferred from electronic annotation///0016491 // oxidoreductase activity // inferred from electronic annotation	os.10279.1.s1_at
nucleotide metabolism.degradation	-3.291	loc_os01g55974	deoxycytidylate deaminase, putative, expressed	0007186 // G-protein coupled receptor signaling pathway // inferred from electronic annotation///0008152 // metabolic process // inferred from electronic annotation	0016021 // integral to membrane // inferred from electronic annotation	0003824 // catalytic activity // inferred from electronic annotation///0004966 // galanin receptor activity // inferred from electronic annotation///0008270 // zinc ion binding // inferred from electronic annotation///0016787 // hydrolase activity // inferred from electronic annotation	os.54600.1.s1_x_at
nucleotide metabolism.degradation	2.792	MULTIPLE HITS: loc_os07g30170,loc_os07g30160 loc_os07g30170: 12007.m07288 protein beta-ureidopropionase, putative, expressedloc_os07g30160: 12007.m07287 protein ATTPPA, putative, expressed	MULTIPLE HITS: loc_os07g30170,loc_os07g30160) loc_os07g30170: 12007.m07288 protein beta-ureidopropionase, putative, expressedloc_os07g30160: 12007.m07287 protein ATTPPA, putative, expressed	0006212 // uracil catabolic process // inferred from electronic annotation///0006807 // nitrogen compound metabolic process // inferred from electronic annotation///0043562 // cellular response to nitrogen levels // inferred from electronic annotation	0005829 // cytosol // inferred from electronic annotation	0003837 // beta-ureidopropionase activity // inferred from electronic annotation///0016810 // hydrolase activity, acting on carbon-nitrogen but not peptide) bonds // inferred from electronic annotation	os.8024.1.s1_at
nucleotide metabolism.salvage.phosphoribosyltransferases.aprt	-2.974	loc_os02g40010	adenine phosphoribosyltransferase 2, putative, expressed	0006168 // adenine salvage // inferred from electronic annotation///0009116 // nucleoside metabolic process // inferred from electronic annotation	0005737 // cytoplasm // inferred from electronic annotation///0005886 // plasma membrane // inferred from electronic annotation	0003999 // adenine phosphoribosyltransferase activity // inferred from electronic annotation///0016740 // transferase activity // inferred from electronic annotation///0016757 // transferase activity, transferring glycosyl groups // inferred from electronic annotation	os.9201.2.s1_x_at
nucleotide metabolism.phosphotransfer and pyrophosphatases.guanylate kinase	-2.538	loc_os03g20460	guanylate kinase, putative, expressed	0006163 // purine nucleotide metabolic process // inferred from electronic annotation///0016310 // phosphorylation // inferred from electronic annotation	0005739 // mitochondrion // inferred from reviewed computational analysis	0004385 // guanylate kinase activity // inferred from electronic annotation///0016301 // kinase activity // inferred from electronic annotation	os.54617.1.s1_at
nucleotide metabolism.phosphotransfer and pyrophosphatases.thymidylate kinase	-2.158	loc_os07g44630	thymidylate kinase, putative, expressed	0006233 // dTDP biosynthetic process // inferred from electronic annotation///0016310 // phosphorylation // inferred from electronic annotation	0005654 // nucleoplasm // inferred from electronic annotation///0005737 // cytoplasm // inferred from electronic annotation///0005739 // mitochondrion // inferred from electronic annotation///0005829 // cytosol // inferred from electronic annotation	0004798 // thymidylate kinase activity // inferred from electronic annotation///0005524 // ATP binding // inferred from electronic annotation///0016301 // kinase activity // inferred from electronic annotation	osaffx.28902.1.s1_s_at
nucleotide metabolism.deoxynucleotide metabolism.ribonucleoside-diphosphate reductase	-4.231	loc_os06g03720	ribonucleoside-diphosphate reductase small chain, putative, expressed	0006260 // DNA replication // inferred from electronic annotation///0007275 // multicellular organismal development // inferred from electronic annotation///0009186 // deoxyribonucleoside diphosphate metabolic process // inferred from electronic annotation///0012501 // programmed cell death // inferred from electronic annotation///0051726 // regulation of cell cycle // inferred from electronic an…		0004748 // ribonucleoside-diphosphate reductase activity, thioredoxin disulfide as acceptor // inferred from electronic annotation///0016491 // oxidoreductase activity // inferred from electronic annotation///0046914 // transition metal ion binding // inferred from electronic annotation	os.9043.1.s1_at
nucleotide metabolism.deoxynucleotide metabolism.ribonucleoside-diphosphate reductase	-5.381	loc_os06g07210	ribonucleoside-diphosphate reductase large subunit, putative, expressed	0006260 // DNA replication // inferred from electronic annotation///0009202 // deoxyribonucleoside triphosphate biosynthetic process // inferred from electronic annotation///0046686 // response to cadmium ion // inferred from electronic annotation///0055114 // oxidation-reduction process // inferred from electronic annotation	0005971 // ribonucleoside-diphosphate reductase complex // inferred from electronic annotation	0004748 // ribonucleoside-diphosphate reductase activity, thioredoxin disulfide as acceptor // inferred from electronic annotation///0005515 // protein binding // inferred from electronic annotation///0005524 // ATP binding // inferred from electronic annotation///0016491 // oxidoreductase activity // inferred from electronic annotation	os.4222.1.s1_at
nucleotide metabolism.deoxynucleotide metabolism.dUTP diphosphatase	-4.294	loc_os03g46640	deoxyuridine 5-triphosphate nucleotidohydrolase, putative, expressed	0006226 // dUMP biosynthetic process // inferred from electronic annotation///0006261 // DNA-dependent DNA replication // inferred from electronic annotation///0006281 // DNA repair // inferred from electronic annotation///0009117 // nucleotide metabolic process // inferred from electronic annotation///0009394 // 2'-deoxyribonucleotide metabolic process // inferred from electronic annotation///00…	0005829 // cytosol // inferred from electronic annotation	0000287 // magnesium ion binding // inferred from electronic annotation///0004170 // dUTP diphosphatase activity // inferred from electronic annotation///0016787 // hydrolase activity // inferred from electronic annotation///0042802 // identical protein binding // inferred from electronic annotation///0046872 // metal ion binding // inferred from electronic annotation///0050825 // ice binding // …	os.8039.1.s1_at

## Sheet: redox
Metabolic Pathway	Fold change RPI/RPUI	Gene locus id	Protein name and function	GO Biological Process	GO Cellular Component	GO Molecular Function	Affymetrix probe id
redox.thioredoxin	2.285	loc_os06g11740)	OsAPRL2 - Oryza sativa adenosine 5'-phosphosulfate reductase-like, expressed	0045454 // cell redox homeostasis // inferred from electronic annotation	0016020 // membrane // inferred from electronic annotation///0016021 // integral to membrane // inferred from electronic annotation	0016853 // isomerase activity // inferred from electronic annotation	os.23073.1.s1_at
redox.thioredoxin	-2.108	loc_os11g32500)	rubredoxin family protein, expressed		0009536 // plastid // inferred from reviewed computational analysis	0005506 // iron ion binding // inferred from electronic annotation///0009055 // electron carrier activity // inferred from electronic annotation///0046872 // metal ion binding // inferred from electronic annotation	os.14791.1.s1_at
redox.thioredoxin	-2.085	loc_os04g35600)	OsPDIL1-2 - Oryza sativa protein disulfide isomerase, expressed	0006457 // protein folding // inferred from electronic annotation///0006662 // glycerol ether metabolic process // inferred from electronic annotation///0009306 // protein secretion // inferred from electronic annotation///0009651 // response to salt stress // inferred from electronic annotation///0009790 // embryo development // inferred from electronic annotation///0010043 // response to zinc i…	0000326 // protein storage vacuole // inferred from electronic annotation///0000327 // lytic vacuole within protein storage vacuole // inferred from electronic annotation///0005773 // vacuole // inferred from electronic annotation///0005783 // endoplasmic reticulum // inferred from electronic annotation///0005788 // endoplasmic reticulum lumen // inferred from electronic annotation///0005886 // p…	0003756 // protein disulfide isomerase activity // inferred from electronic annotation///0009055 // electron carrier activity // inferred from electronic annotation///0015035 // protein disulfide oxidoreductase activity // inferred from electronic annotation///0016853 // isomerase activity // inferred from electronic annotation	os.53966.1.s1_at
redox.ascorbate and glutathione	2.068	loc_os02g42890)	cytochrome b561, putative, expressed	0007186 // G-protein coupled receptor signaling pathway // inferred from electronic annotation///0055114 // oxidation-reduction process // inferred from electronic annotation	0005739 // mitochondrion // inferred from reviewed computational analysis///0005773 // vacuole // inferred from electronic annotation///0009507 // chloroplast // inferred from electronic annotation///0016020 // membrane // inferred from electronic annotation///0016021 // integral to membrane // inferred from electronic annotation	0004930 // G-protein coupled receptor activity // inferred from electronic annotation///0016491 // oxidoreductase activity // inferred from electronic annotation///0046872 // metal ion binding // inferred from electronic annotation	os.51361.1.s1_at
redox.ascorbate and glutathione	2.135	loc_os08g44340)	monodehydroascorbate reductase, putative, expressed	0006813 // potassium ion transport // inferred from electronic annotation///0045454 // cell redox homeostasis // inferred from electronic annotation///0055114 // oxidation-reduction process // inferred from electronic annotation		0008324 // cation transmembrane transporter activity // inferred from electronic annotation///0009055 // electron carrier activity // inferred from electronic annotation///0016491 // oxidoreductase activity // inferred from electronic annotation///0016656 // monodehydroascorbate reductase NADH) activity // inferred from electronic annotation///0050660 // flavin adenine dinucleotide binding // inf…	os.9749.1.s1_at
redox.ascorbate and glutathione.ascorbate	2.758	loc_os09g36750	L-ascorbate peroxidase 4, putative, expressed	0006979 // response to oxidative stress // inferred from electronic annotation///0055114 // oxidation-reduction process // inferred from electronic annotation		0004601 // peroxidase activity // inferred from electronic annotation///0020037 // heme binding // inferred from electronic annotation	os.55638.1.s1_at
redox.ascorbate and glutathione.ascorbate	6.21	MULTIPLE HITS: loc_os06g37150,loc_os06g37160) loc_os06g37150: 12006.m08250 protein L-ascorbate oxidase precursor, putative, expressedloc_os06g37160: 12006.m08251 protein transmembrane 9 superfamily protein member 4, putative, expressed	MULTIPLE HITS: loc_os06g37150,loc_os06g37160) loc_os06g37150: 12006.m08250 protein L-ascorbate oxidase precursor, putative, expressedloc_os06g37160: 12006.m08251 protein transmembrane 9 superfamily protein member 4, putative, expressed	0042309 // homoiothermy // inferred from electronic annotation///0050826 // response to freezing // inferred from electronic annotation///0055114 // oxidation-reduction process // inferred from electronic annotation	0005576 // extracellular region // inferred from electronic annotation///0005618 // cell wall // inferred from electronic annotation///0009505 // plant-type cell wall // inferred from electronic annotation	0005507 // copper ion binding // inferred from electronic annotation///0008447 // L-ascorbate oxidase activity // inferred from electronic annotation///0016491 // oxidoreductase activity // inferred from electronic annotation///0046872 // metal ion binding // inferred from electronic annotation///0050825 // ice binding // inferred from electronic annotation	os.49627.1.s1_at
redox.ascorbate and glutathione.ascorbate	2.201	loc_os09g36750	L-ascorbate peroxidase 4, putative, expressed	0006979 // response to oxidative stress // inferred from electronic annotation///0055114 // oxidation-reduction process // inferred from electronic annotation	0005739 // mitochondrion // inferred from electronic annotation///0005773 // vacuole // inferred from electronic annotation///0005777 // peroxisome // inferred from electronic annotation///0005886 // plasma membrane // inferred from electronic annotation///0009507 // chloroplast // inferred from electronic annotation///0009941 // chloroplast envelope // inferred from electronic annotation	0004601 // peroxidase activity // inferred from electronic annotation///0020037 // heme binding // inferred from electronic annotation	osaffx.30157.1.s1_s_at
redox.glutaredoxins	-3.482	loc_os04g33680	electron transporter, putative, expressed	0045454 // cell redox homeostasis // inferred from electronic annotation///0048653 // anther development // inferred from electronic annotation	0009506 // plasmodesma // inferred from electronic annotation	0009055 // electron carrier activity // inferred from electronic annotation///0015035 // protein disulfide oxidoreductase activity // inferred from electronic annotation	os.47985.1.s1_at
redox.glutaredoxins	5.054	MULTIPLE HITS: loc_os01g27140,loc_os01g26912) loc_os01g27140: 12001.m09165 protein glutaredoxin, putative, expressedloc_os01g26912: 12001.m09141 protein OsGrx_C7.2 - glutaredoxin subgroup III, expressed	MULTIPLE HITS: loc_os01g27140,loc_os01g26912) loc_os01g27140: 12001.m09165 protein glutaredoxin, putative, expressedloc_os01g26912: 12001.m09141 protein OsGrx_C7.2 - glutaredoxin subgroup III, expressed	0045454 // cell redox homeostasis // inferred from electronic annotation///0055114 // oxidation-reduction process // inferred from electronic annotation	0005737 // cytoplasm // inferred from electronic annotation	0009055 // electron carrier activity // inferred from electronic annotation///0015035 // protein disulfide oxidoreductase activity // inferred from electronic annotation	os.31088.1.s1_at
redox.glutaredoxins	4.286	loc_os11g43520	OsGrx_C17 - glutaredoxin subgroup III, expressed	0006810 // transport // inferred from electronic annotation///0022900 // electron transport chain // inferred from electronic annotation///0045454 // cell redox homeostasis // inferred from electronic annotation///0055114 // oxidation-reduction process // inferred from electronic annotation	0005634 // nucleus // inferred from electronic annotation///0005737 // cytoplasm // inferred from electronic annotation///0016023 // cytoplasmic membrane-bounded vesicle // inferred from reviewed computational analysis	0009055 // electron carrier activity // inferred from electronic annotation///0015035 // protein disulfide oxidoreductase activity // inferred from electronic annotation	os.55402.1.s1_at
redox.peroxiredoxin	-2.03	loc_os06g09610	peroxiredoxin bcp, putative, expressed	0045454 // cell redox homeostasis // inferred from electronic annotation///0055114 // oxidation-reduction process // inferred from electronic annotation	0009507 // chloroplast // inferred from electronic annotation///0009533 // chloroplast stromal thylakoid // inferred from electronic annotation///0009534 // chloroplast thylakoid // inferred from electronic annotation///0009535 // chloroplast thylakoid membrane // inferred from electronic annotation///0009536 // plastid // inferred from electronic annotation///0009579 // thylakoid // inferred fro…	0004601 // peroxidase activity // inferred from electronic annotation///0016209 // antioxidant activity // inferred from electronic annotation///0016491 // oxidoreductase activity // inferred from electronic annotation///0051920 // peroxiredoxin activity // inferred from electronic annotation	os.22674.1.s1_at
redox.peroxiredoxin	4.414	loc_os07g44440	peroxiredoxin, putative, expressed	0055114 // oxidation-reduction process // inferred from electronic annotation	0005634 // nucleus // inferred from electronic annotation	0004601 // peroxidase activity // inferred from electronic annotation///0016209 // antioxidant activity // inferred from electronic annotation///0016491 // oxidoreductase activity // inferred from electronic annotation///0051920 // peroxiredoxin activity // inferred from electronic annotation	os.11218.1.s1_at
redox.peroxiredoxin	-4.532	loc_os02g09940	peroxiredoxin-5, mitochondrial precursor, putative, expressed	0042742 // defense response to bacterium // inferred from electronic annotation///0045454 // cell redox homeostasis // inferred from electronic annotation///0055114 // oxidation-reduction process // inferred from electronic annotation	0009505 // plant-type cell wall // inferred from electronic annotation///0009507 // chloroplast // inferred from electronic annotation///0009536 // plastid // inferred from electronic annotation///0009570 // chloroplast stroma // inferred from electronic annotation///0009579 // thylakoid // inferred from electronic annotation	0004601 // peroxidase activity // inferred from electronic annotation///0016209 // antioxidant activity // inferred from electronic annotation///0016491 // oxidoreductase activity // inferred from electronic annotation///0051920 // peroxiredoxin activity // inferred from electronic annotation	os.4251.1.s1_at

## Sheet: tetrapyrrole synthesis
Metabolic Pathway	Fold change RPI/RPUI	Gene locus id	Protein name and function	GO Biological Process	GO Cellular Component	GO Molecular Function	Affymetrix probe id
tetrapyrrole synthesis.GSA	2.667	loc_os04g52450	aminotransferase y4uB, putative, expressed	0008152 // metabolic process // inferred from electronic annotation	0005739 // mitochondrion // inferred from electronic annotation	0003824 // catalytic activity // inferred from electronic annotation///0008483 // transaminase activity // inferred from electronic annotation///0016740 // transferase activity // inferred from electronic annotation///0030170 // pyridoxal phosphate binding // inferred from electronic annotation	os.14095.1.s1_at
tetrapyrrole synthesis.GSA	27.181	loc_os04g52440	aminotransferase y4uB, putative, expressed	0008152 // metabolic process // inferred from electronic annotation	0005739 // mitochondrion // inferred from electronic annotation	0003824 // catalytic activity // inferred from electronic annotation///0008483 // transaminase activity // inferred from electronic annotation///0016740 // transferase activity // inferred from electronic annotation///0030170 // pyridoxal phosphate binding // inferred from electronic annotation	os.53822.1.s1_x_at
tetrapyrrole synthesis.GSA	2.091	loc_os03g44150	ornithine aminotransferase, putative, expressed	0006561 // proline biosynthetic process // inferred from electronic annotation///0006593 // ornithine catabolic process // inferred from electronic annotation///0006635 // fatty acid beta-oxidation // inferred from electronic annotation///0006979 // response to oxidative stress // inferred from mutant phenotype///0007031 // peroxisome organization // inferred from electronic annotation///0009408 …	0005739 // mitochondrion // inferred from reviewed computational analysis///0005759 // mitochondrial matrix // inferred from electronic annotation	0003824 // catalytic activity // inferred from electronic annotation///0004587 // ornithine-oxo-acid transaminase activity // inferred from electronic annotation///0008270 // zinc ion binding // inferred from electronic annotation///0008483 // transaminase activity // inferred from electronic annotation///0016740 // transferase activity // inferred from electronic annotation///0030170 // pyridoxa…	os.18830.1.s2_at
tetrapyrrole synthesis.protoporphyrin IX oxidase	-2.932	loc_os01g18320	protoporphyrinogen oxidase, chloroplast precursor, putative, expressed	0006779 // porphyrin-containing compound biosynthetic process // inferred from electronic annotation///0006782 // protoporphyrinogen IX biosynthetic process // inferred from electronic annotation///0006783 // heme biosynthetic process // inferred from electronic annotation///0015995 // chlorophyll biosynthetic process // inferred from electronic annotation///0042309 // homoiothermy // inferred fr…	0009507 // chloroplast // inferred from electronic annotation///0009534 // chloroplast thylakoid // inferred from electronic annotation///0009536 // plastid // inferred from electronic annotation///0009941 // chloroplast envelope // inferred from electronic annotation	0004499 // N,N-dimethylaniline monooxygenase activity // inferred from electronic annotation///0004729 // oxygen-dependent protoporphyrinogen oxidase activity // inferred from electronic annotation///0009055 // electron carrier activity // inferred from electronic annotation///0016491 // oxidoreductase activity // inferred from electronic annotation///0050660 // flavin adenine dinucleotide bindin…	os.5439.1.s1_a_at
tetrapyrrole synthesis.magnesium protoporphyrin IX methyltransferase	-2.452	loc_os06g04150	magnesium-protoporphyrin O-methyltransferase, putative, expressed	0006364 // rRNA processing // inferred from electronic annotation///0008152 // metabolic process // inferred from electronic annotation///0009405 // pathogenesis // inferred from electronic annotation///0010155 // regulation of proton transport // inferred from electronic annotation///0015979 // photosynthesis // inferred from electronic annotation///0015995 // chlorophyll biosynthetic process //…	0005727 // extrachromosomal circular DNA // inferred from electronic annotation///0009507 // chloroplast // inferred from electronic annotation///0009534 // chloroplast thylakoid // inferred from electronic annotation///0009535 // chloroplast thylakoid membrane // inferred from electronic annotation///0009941 // chloroplast envelope // inferred from electronic annotation	0003676 // nucleic acid binding // inferred from electronic annotation///0004519 // endonuclease activity // inferred from electronic annotation///0008168 // methyltransferase activity // inferred from electronic annotation///0016740 // transferase activity // inferred from electronic annotation///0046406 // magnesium protoporphyrin IX methyltransferase activity // inferred from electronic annota…	os.50876.1.s1_at
tetrapyrrole synthesis.protochlorophyllide reductase	-2.191	loc_os04g58200	protochlorophyllide reductase A, chloroplast precursor, putative, expressed	0008152 // metabolic process // inferred from electronic annotation///0009239 // enterobactin biosynthetic process // inferred from electronic annotation///0009723 // response to ethylene stimulus // inferred from electronic annotation///0015979 // photosynthesis // inferred from electronic annotation///0015995 // chlorophyll biosynthetic process // inferred from electronic annotation///0016068 /…	0009507 // chloroplast // inferred from electronic annotation///0009535 // chloroplast thylakoid membrane // inferred from electronic annotation///0009536 // plastid // inferred from electronic annotation///0009941 // chloroplast envelope // inferred from electronic annotation///0016020 // membrane // inferred from electronic annotation	0000166 // nucleotide binding // inferred from electronic annotation///0003824 // catalytic activity // inferred from electronic annotation///0003959 // NADPH dehydrogenase activity // inferred from electronic annotation///0005488 // binding // inferred from electronic annotation///0008667 // 2,3-dihydro-2,3-dihydroxybenzoate dehydrogenase activity // inferred from electronic annotation///0016491…	os.12363.1.s1_at
tetrapyrrole synthesis.heme oxygenase	2.172	loc_os06g40080	heme oxygenase 1, putative, expressed	0006788 // heme oxidation // inferred from electronic annotation///0006788 // heme oxidation // inferred from sequence or structural similarity///0009585 // red, far-red light phototransduction // inferred from electronic annotation///0009648 // photoperiodism // inferred from genetic interaction///0009648 // photoperiodism // inferred from mutant phenotype///0010019 // chloroplast-nucleus signal…	0009507 // chloroplast // inferred from electronic annotation///0009536 // plastid // inferred from mutant phenotype///0009536 // plastid // inferred from electronic annotation	0003700 // sequence-specific DNA binding transcription factor activity // inferred from mutant phenotype///0004392 // heme oxygenase decyclizing) activity // inferred from electronic annotation///0004392 // heme oxygenase decyclizing) activity // inferred from sequence or structural similarity///0016491 // oxidoreductase activity // inferred from electronic annotation///0020037 // heme binding //…	os.20352.1.s1_at

## Sheet: secondary metabolism
Metabolic Pathway	Fold change RPI/RPUI	Gene locus id	Protein name and function	GO Biological Process	GO Cellular Component	GO Molecular Function	Affymetrix probe id
secondary metabolism.isoprenoids.non-mevalonate pathway.DXS	-2.427	loc_os07g09190	1-deoxy-D-xylulose-5-phosphate synthase, chloroplast precursor, putative, expressed	0008152 // metabolic process // inferred from electronic annotation///0008299 // isoprenoid biosynthetic process // inferred from electronic annotation///0009228 // thiamine biosynthetic process // inferred from electronic annotation///0016114 // terpenoid biosynthetic process // inferred from electronic annotation///0052865 // 1-deoxy-D-xylulose 5-phosphate biosynthetic process // inferred from …	0009507 // chloroplast // inferred from electronic annotation///0009536 // plastid // inferred from mutant phenotype///0009536 // plastid // inferred from electronic annotation	0003824 // catalytic activity // inferred from electronic annotation///0008661 // 1-deoxy-D-xylulose-5-phosphate synthase activity // inferred from electronic annotation///0016740 // transferase activity // inferred from electronic annotation///0046872 // metal ion binding // inferred from electronic annotation	os.6450.1.s1_at
secondary metabolism.isoprenoids.mevalonate pathway.acetyl-CoA C-acyltransferase	3.057	loc_os01g02020	acetyl-CoA acetyltransferase, cytosolic 2, putative, expressed	0008152 // metabolic process // inferred from electronic annotation		0003824 // catalytic activity // inferred from electronic annotation///0016740 // transferase activity // inferred from electronic annotation///0016746 // transferase activity, transferring acyl groups // inferred from electronic annotation///0016747 // transferase activity, transferring acyl groups other than amino-acyl groups // inferred from electronic annotation	os.1637.1.s1_at
secondary metabolism.isoprenoids.carotenoids	3.971	loc_os10g38940	beta-carotene hydroxylase, putative, expressed	0006633 // fatty acid biosynthetic process // inferred from electronic annotation///0016119 // carotene metabolic process // inferred from electronic annotation///0016123 // xanthophyll biosynthetic process // inferred from electronic annotation///0055114 // oxidation-reduction process // inferred from electronic annotation	0005783 // endoplasmic reticulum // inferred from electronic annotation///0016020 // membrane // inferred from electronic annotation///0016021 // integral to membrane // inferred from electronic annotation	0005506 // iron ion binding // inferred from electronic annotation///0016491 // oxidoreductase activity // inferred from electronic annotation	os.46633.1.a1_at
secondary metabolism.isoprenoids.terpenoids	9.543	loc_os04g27670	terpene synthase 7, putative, expressed	0008152 // metabolic process // inferred from electronic annotation		0000287 // magnesium ion binding // inferred from electronic annotation///0010333 // terpene synthase activity // inferred from electronic annotation///0016829 // lyase activity // inferred from electronic annotation///0046872 // metal ion binding // inferred from electronic annotation	osaffx.3920.1.s1_at
secondary metabolism.isoprenoids.terpenoids	7.404	loc_os04g27670	terpene synthase 7, putative, expressed	0008152 // metabolic process // inferred from electronic annotation		0000287 // magnesium ion binding // inferred from electronic annotation///0010333 // terpene synthase activity // inferred from electronic annotation///0016829 // lyase activity // inferred from electronic annotation///0046872 // metal ion binding // inferred from electronic annotation	osaffx.3920.1.s1_s_at
secondary metabolism.isoprenoids.terpenoids	-8.086	loc_os04g52210	ent-kaurene synthase B, chloroplast precursor, putative, expressed	0006952 // defense response // inferred from electronic annotation///0008152 // metabolic process // inferred from electronic annotation///0009685 // gibberellin metabolic process // inferred by curator///0009686 // gibberellin biosynthetic process // inferred from electronic annotation	0009507 // chloroplast // inferred from electronic annotation///0009570 // chloroplast stroma // inferred from electronic annotation	0000287 // magnesium ion binding // inferred from electronic annotation///0009899 // ent-kaurene synthase activity // inferred from electronic annotation///0010333 // terpene synthase activity // inferred from electronic annotation///0016829 // lyase activity // inferred from electronic annotation///0046872 // metal ion binding // inferred from electronic annotation	osaffx.14375.1.s1_at
secondary metabolism.isoprenoids.terpenoids	3.614	MULTIPLE HITS: loc_os03g22620,loc_os03g22610) loc_os03g22620: 12003.m07663 protein terpene synthase 7, putative, expressedloc_os03g22610: 12003.m07662 protein peptidyl-tRNA hydrolase, putative, expressed		0008152 // metabolic process // inferred from electronic annotation		0000287 // magnesium ion binding // inferred from electronic annotation///0010333 // terpene synthase activity // inferred from electronic annotation///0016829 // lyase activity // inferred from electronic annotation///0046872 // metal ion binding // inferred from electronic annotation	os.20572.2.s1_at
secondary metabolism.isoprenoids.terpenoids	3.694	loc_os04g27430	terpene synthase 7, putative	0008152 // metabolic process // inferred from electronic annotation		0000287 // magnesium ion binding // inferred from electronic annotation///0010333 // terpene synthase activity // inferred from electronic annotation///0016829 // lyase activity // inferred from electronic annotation///0046872 // metal ion binding // inferred from electronic annotation	osaffx.13994.1.s1_at
secondary metabolism.isoprenoids.terpenoids	-7.102	loc_os02g02930	terpene synthase 2, putative, expressed	0008152 // metabolic process // inferred from electronic annotation		0000287 // magnesium ion binding // inferred from electronic annotation///0010333 // terpene synthase activity // inferred from electronic annotation///0016829 // lyase activity // inferred from electronic annotation///0046872 // metal ion binding // inferred from electronic annotation	os.57103.1.s1_at
secondary metabolism.phenylpropanoids	3.827	loc_os10g02880	O-methyltransferase ZRP4, putative, expressed	0032259 // methylation // inferred from electronic annotation		0008168 // methyltransferase activity // inferred from electronic annotation///0008171 // O-methyltransferase activity // inferred from electronic annotation///0016740 // transferase activity // inferred from electronic annotation///0046983 // protein dimerization activity // inferred from electronic annotation	os.7507.1.s1_at
secondary metabolism.phenylpropanoids	2.123	loc_os02g39400	isochorismatase hydrolase, putative, expressed	0008152 // metabolic process // inferred from electronic annotation///0009737 // response to abscisic acid stimulus // inferred from electronic annotation///0019365 // pyridine nucleotide salvage // inferred from electronic annotation		0003824 // catalytic activity // inferred from electronic annotation///0008936 // nicotinamidase activity // inferred from electronic annotation///0016787 // hydrolase activity // inferred from electronic annotation	os.27355.1.a1_at
secondary metabolism.phenylpropanoids	2.218	loc_os06g01350	transferase, putative, expressed	0006355 // regulation of transcription, DNA-dependent // inferred from electronic annotation	0005634 // nucleus // inferred from electronic annotation	0003677 // DNA binding // inferred from electronic annotation///0004879 // ligand-activated sequence-specific DNA binding RNA polymerase II transcription factor activity // inferred from electronic annotation///0016747 // transferase activity, transferring acyl groups other than amino-acyl groups // inferred from electronic annotation	os.8578.1.s1_at
secondary metabolism.phenylpropanoids	2.31	loc_os04g56900	anthranilate N-benzoyltransferase protein 1, putative, expressed			0016747 // transferase activity, transferring acyl groups other than amino-acyl groups // inferred from electronic annotation	os.49568.1.s1_at
secondary metabolism.phenylpropanoids	5.22	loc_os11g07960	anthranilate N-benzoyltransferase protein 1, putative, expressed	0005975 // carbohydrate metabolic process // inferred from electronic annotation		0016740 // transferase activity // inferred from electronic annotation///0016747 // transferase activity, transferring acyl groups other than amino-acyl groups // inferred from electronic annotation///0016773 // phosphotransferase activity, alcohol group as acceptor // inferred from electronic annotation	os.10765.1.s1_at
secondary metabolism.phenylpropanoids	2.31	loc_os08g02030	expressed protein			0016747 // transferase activity, transferring acyl groups other than amino-acyl groups // inferred from electronic annotation	os.19547.1.s1_x_at
secondary metabolism.phenylpropanoids.lignin biosynthesis.4CL	-2.906	loc_os02g46970	4-coumarate--CoA ligase 2, putative, expressed	0008152 // metabolic process // inferred from electronic annotation///0009411 // response to UV // inferred from electronic annotation///0009698 // phenylpropanoid metabolic process // inferred from electronic annotation///0009718 // anthocyanin-containing compound biosynthetic process // inferred from electronic annotation///0009744 // response to sucrose stimulus // inferred from electronic ann…		0000166 // nucleotide binding // inferred from electronic annotation///0003824 // catalytic activity // inferred from electronic annotation///0005524 // ATP binding // inferred from electronic annotation///0016207 // 4-coumarate-CoA ligase activity // inferred from electronic annotation///0016874 // ligase activity // inferred from electronic annotation	os.4377.1.s1_at
secondary metabolism.phenylpropanoids.lignin biosynthesis.4CL	-2.542	loc_os07g17970	4-coumarate--CoA ligase 2, putative, expressed	0008152 // metabolic process // inferred from electronic annotation///0009695 // jasmonic acid biosynthetic process // inferred from electronic annotation	0005777 // peroxisome // inferred from electronic annotation	0000166 // nucleotide binding // inferred from electronic annotation///0003824 // catalytic activity // inferred from electronic annotation///0004321 // fatty-acyl-CoA synthase activity // inferred from electronic annotation///0005524 // ATP binding // inferred from electronic annotation///0016874 // ligase activity // inferred from electronic annotation	os.15398.1.s1_at
secondary metabolism.phenylpropanoids.lignin biosynthesis.CCoAOMT	-2.182	loc_os08g05790	caffeoyl-CoA O-methyltransferase 1, putative, expressed	0016068 // type I hypersensitivity // inferred from electronic annotation///0032259 // methylation // inferred from electronic annotation///0042309 // homoiothermy // inferred from electronic annotation///0050826 // response to freezing // inferred from electronic annotation		0008168 // methyltransferase activity // inferred from electronic annotation///0008171 // O-methyltransferase activity // inferred from electronic annotation///0016740 // transferase activity // inferred from electronic annotation///0050825 // ice binding // inferred from electronic annotation	os.24052.1.s1_x_at
secondary metabolism.phenylpropanoids.lignin biosynthesis.COMT	2.473	loc_os04g01470	caffeic acid 3-O-methyltransferase, putative, expressed	0032259 // methylation // inferred from electronic annotation		0008168 // methyltransferase activity // inferred from electronic annotation///0008171 // O-methyltransferase activity // inferred from electronic annotation///0046983 // protein dimerization activity // inferred from electronic annotation	os.23187.1.s1_at
secondary metabolism.phenylpropanoids.lignin biosynthesis.CAD	-3.007	loc_os10g29470	mannitol dehydrogenase, putative, expressed	0008152 // metabolic process // inferred from electronic annotation///0009617 // response to bacterium // inferred from electronic annotation///0009626 // plant-type hypersensitive response // inferred from electronic annotation///0009699 // phenylpropanoid biosynthetic process // inferred from electronic annotation///0009809 // lignin biosynthetic process // inferred from electronic annotation//…	0005739 // mitochondrion // inferred from reviewed computational analysis///0048046 // apoplast // inferred from electronic annotation	0003824 // catalytic activity // inferred from electronic annotation///0005488 // binding // inferred from electronic annotation///0008270 // zinc ion binding // inferred from electronic annotation///0016491 // oxidoreductase activity // inferred from electronic annotation///0018456 // aryl-alcohol dehydrogenase NAD+) activity // inferred from electronic annotation///0045551 // cinnamyl-alcohol d…	os.7496.1.s1_a_at
secondary metabolism.phenylpropanoids.lignin biosynthesis.CAD	-2.46	MULTIPLE HITS: loc_os04g52280,loc_os04g52290) loc_os04g52280: 12004.m10123 protein mannitol dehydrogenase, putative, expressedloc_os04g52290: 12004.m10124 protein EMB2217, putative, expressed		0008152 // metabolic process // inferred from electronic annotation///0009617 // response to bacterium // inferred from electronic annotation///0009626 // plant-type hypersensitive response // inferred from electronic annotation///0009699 // phenylpropanoid biosynthetic process // inferred from electronic annotation///0009809 // lignin biosynthetic process // inferred from mutant phenotype///0009…	0048046 // apoplast // inferred from electronic annotation	0003824 // catalytic activity // inferred from electronic annotation///0005488 // binding // inferred from electronic annotation///0008270 // zinc ion binding // inferred from electronic annotation///0009055 // electron carrier activity // inferred from electronic annotation///0016491 // oxidoreductase activity // inferred from electronic annotation///0018456 // aryl-alcohol dehydrogenase NAD+) a…	os.32904.1.s1_at
secondary metabolism.N misc.alkaloid-like	-2.001	MULTIPLE HITS: loc_os11g04660,loc_os12g04424) loc_os11g04660: 12011.m04664 protein strictosidine synthase 3 precursor, putative, expressedloc_os12g04424: 12012.m04436 protein strictosidine synthase 3 precursor, putative, expressed	50% up	0009058 // biosynthetic process // inferred from electronic annotation		0016844 // strictosidine synthase activity // inferred from electronic annotation	os.5263.1.s1_x_at
secondary metabolism.N misc.alkaloid-like	2.761	loc_os11g25160	tropinone reductase 2, putative, expressed	0008152 // metabolic process // inferred from electronic annotation///0009239 // enterobactin biosynthetic process // inferred from electronic annotation///0044237 // cellular metabolic process // inferred from electronic annotation///0055114 // oxidation-reduction process // inferred from electronic annotation		0003824 // catalytic activity // inferred from electronic annotation///0004022 // alcohol dehydrogenase NAD) activity // inferred from electronic annotation///0005488 // binding // inferred from electronic annotation///0008667 // 2,3-dihydro-2,3-dihydroxybenzoate dehydrogenase activity // inferred from electronic annotation///0016491 // oxidoreductase activity // inferred from electronic annotati…	os.20079.1.s2_at
secondary metabolism.N misc.betaine	2.371	loc_os04g39020	betaine-aldehyde dehydrogenase, putative, expressed	0008152 // metabolic process // inferred from electronic annotation///0019285 // glycine betaine biosynthetic process from choline // inferred from electronic annotation///0055114 // oxidation-reduction process // inferred from electronic annotation	0005618 // cell wall // inferred from electronic annotation///0005777 // peroxisome // inferred from electronic annotation	0008802 // betaine-aldehyde dehydrogenase activity // inferred from electronic annotation///0016491 // oxidoreductase activity // inferred from electronic annotation///0016620 // oxidoreductase activity, acting on the aldehyde or oxo group of donors, NAD or NADP as acceptor // inferred from electronic annotation	os.26839.1.s1_at
secondary metabolism.sulfur-containing.misc.alliinase	-2.262	loc_os01g51980	alliin lyase precursor, putative, expressed	0008152 // metabolic process // inferred from electronic annotation		0003824 // catalytic activity // inferred from electronic annotation///0016829 // lyase activity // inferred from electronic annotation///0016846 // carbon-sulfur lyase activity // inferred from electronic annotation///0030170 // pyridoxal phosphate binding // inferred from electronic annotation	os.14115.1.s1_at
secondary metabolism.wax	2.838	loc_os06g44300	gl1 protein, putative, expressed	0006633 // fatty acid biosynthetic process // inferred from electronic annotation///0006723 // cuticle hydrocarbon biosynthetic process // inferred from electronic annotation///0008152 // metabolic process // inferred from electronic annotation///0010025 // wax biosynthetic process // inferred from electronic annotation///0042335 // cuticle development // inferred from electronic annotation///004…	0005783 // endoplasmic reticulum // inferred from electronic annotation///0005886 // plasma membrane // inferred from electronic annotation///0016020 // membrane // inferred from electronic annotation///0016021 // integral to membrane // inferred from electronic annotation	0003824 // catalytic activity // inferred from electronic annotation///0005488 // binding // inferred from electronic annotation///0005506 // iron ion binding // inferred from electronic annotation///0016491 // oxidoreductase activity // inferred from electronic annotation	os.1428.1.s1_at
secondary metabolism.wax	-4.382	loc_os02g56920	CER1, putative, expressed	0006633 // fatty acid biosynthetic process // inferred from electronic annotation///0055114 // oxidation-reduction process // inferred from electronic annotation	0005783 // endoplasmic reticulum // inferred from electronic annotation///0016020 // membrane // inferred from electronic annotation///0016021 // integral to membrane // inferred from electronic annotation	0005506 // iron ion binding // inferred from electronic annotation///0016491 // oxidoreductase activity // inferred from electronic annotation	os.27093.1.s1_at
secondary metabolism.flavonoids.dihydroflavonols	3.093	loc_os07g07410	hyoscyamine 6-dioxygenase, putative, expressed	0055114 // oxidation-reduction process // inferred from electronic annotation		0005506 // iron ion binding // inferred from electronic annotation///0016491 // oxidoreductase activity // inferred from electronic annotation///0016706 // oxidoreductase activity, acting on paired donors, with incorporation or reduction of molecular oxygen, 2-oxoglutarate as one donor, and incorporation of one atom each of oxygen into both donors // inferred from electronic annotation	os.18299.1.s1_at
secondary metabolism.flavonoids.dihydroflavonols	4.016	loc_os06g41840	dihydroflavonol-4-reductase, putative, expressed	0006694 // steroid biosynthetic process // inferred from electronic annotation///0008152 // metabolic process // inferred from electronic annotation///0044237 // cellular metabolic process // inferred from electronic annotation		0003824 // catalytic activity // inferred from electronic annotation///0003854 // 3-beta-hydroxy-delta5-steroid dehydrogenase activity // inferred from electronic annotation///0005488 // binding // inferred from electronic annotation///0016491 // oxidoreductase activity // inferred from electronic annotation///0050662 // coenzyme binding // inferred from electronic annotation	os.6207.1.s1_s_at
secondary metabolism.flavonoids.dihydroflavonols	3.601	loc_os03g08624	dihydroflavonol-4-reductase, putative, expressed	0006694 // steroid biosynthetic process // inferred from electronic annotation///0006808 // regulation of nitrogen utilization // inferred from electronic annotation///0008152 // metabolic process // inferred from electronic annotation///0009058 // biosynthetic process // inferred from electronic annotation///0016487 // farnesol metabolic process // inferred from electronic annotation///0044237 /…	0005773 // vacuole // inferred from electronic annotation///0005783 // endoplasmic reticulum // inferred from electronic annotation///0005886 // plasma membrane // inferred from electronic annotation	0000166 // nucleotide binding // inferred from electronic annotation///0003824 // catalytic activity // inferred from electronic annotation///0003854 // 3-beta-hydroxy-delta5-steroid dehydrogenase activity // inferred from electronic annotation///0005488 // binding // inferred from electronic annotation///0047886 // farnesol dehydrogenase activity // inferred from electronic annotation///0050662 …	os.6542.1.s1_at
secondary metabolism.flavonoids.dihydroflavonols	2.149	loc_os04g53850	leucoanthocyanidin reductase, putative, expressed	0006694 // steroid biosynthetic process // inferred from electronic annotation///0008152 // metabolic process // inferred from electronic annotation///0044237 // cellular metabolic process // inferred from electronic annotation///0055114 // oxidation-reduction process // inferred from electronic annotation		0003824 // catalytic activity // inferred from electronic annotation///0003854 // 3-beta-hydroxy-delta5-steroid dehydrogenase activity // inferred from electronic annotation///0005488 // binding // inferred from electronic annotation///0016616 // oxidoreductase activity, acting on the CH-OH group of donors, NAD or NADP as acceptor // inferred from electronic annotation///0050662 // coenzyme bindi…	os.17014.1.s1_at
secondary metabolism.flavonoids.dihydroflavonols	2.193	loc_os06g44180	leucoanthocyanidin reductase, putative, expressed	0006694 // steroid biosynthetic process // inferred from electronic annotation///0008152 // metabolic process // inferred from electronic annotation///0044237 // cellular metabolic process // inferred from electronic annotation		0003824 // catalytic activity // inferred from electronic annotation///0003854 // 3-beta-hydroxy-delta5-steroid dehydrogenase activity // inferred from electronic annotation///0005488 // binding // inferred from electronic annotation///0050662 // coenzyme binding // inferred from electronic annotation	os.51814.1.s1_at
secondary metabolism.flavonoids.dihydroflavonols	2.422	loc_os08g17500	dihydroflavonol-4-reductase, putative, expressed	0006520 // cellular amino acid metabolic process // inferred from electronic annotation///0006694 // steroid biosynthetic process // inferred from electronic annotation///0006808 // regulation of nitrogen utilization // inferred from electronic annotation///0008152 // metabolic process // inferred from electronic annotation///0044237 // cellular metabolic process // inferred from electronic annot…		0003824 // catalytic activity // inferred from electronic annotation///0003854 // 3-beta-hydroxy-delta5-steroid dehydrogenase activity // inferred from electronic annotation///0005488 // binding // inferred from electronic annotation///0016491 // oxidoreductase activity // inferred from electronic annotation///0050662 // coenzyme binding // inferred from electronic annotation	os.54671.1.s1_at
secondary metabolism.flavonoids.dihydroflavonols	5.204	loc_os06g44170	leucoanthocyanidin reductase, putative, expressed	0008152 // metabolic process // inferred from electronic annotation///0044237 // cellular metabolic process // inferred from electronic annotation		0003824 // catalytic activity // inferred from electronic annotation///0005488 // binding // inferred from electronic annotation///0050662 // coenzyme binding // inferred from electronic annotation	os.11290.1.s1_at
secondary metabolism.flavonoids.flavonols	3.88	loc_os10g40934	flavonol synthase/flavanone 3-hydroxylase, putative, expressed	0055114 // oxidation-reduction process // inferred from electronic annotation		0005506 // iron ion binding // inferred from electronic annotation///0016491 // oxidoreductase activity // inferred from electronic annotation///0016702 // oxidoreductase activity, acting on single donors with incorporation of molecular oxygen, incorporation of two atoms of oxygen // inferred from electronic annotation///0016706 // oxidoreductase activity, acting on paired donors, with incorporat…	os.28435.1.s1_a_at
secondary metabolism.flavonoids.flavonols	2.309	loc_os10g40934	flavonol synthase/flavanone 3-hydroxylase, putative, expressed	0055114 // oxidation-reduction process // inferred from electronic annotation		0005506 // iron ion binding // inferred from electronic annotation///0016491 // oxidoreductase activity // inferred from electronic annotation///0016706 // oxidoreductase activity, acting on paired donors, with incorporation or reduction of molecular oxygen, 2-oxoglutarate as one donor, and incorporation of one atom each of oxygen into both donors // inferred from electronic annotation	os.28435.5.s1_at
secondary metabolism.flavonoids.flavonols	2.876	loc_os10g40934	flavonol synthase/flavanone 3-hydroxylase, putative, expressed	0055114 // oxidation-reduction process // inferred from electronic annotation		0005506 // iron ion binding // inferred from electronic annotation///0016491 // oxidoreductase activity // inferred from electronic annotation///0016702 // oxidoreductase activity, acting on single donors with incorporation of molecular oxygen, incorporation of two atoms of oxygen // inferred from electronic annotation///0016706 // oxidoreductase activity, acting on paired donors, with incorporat…	os.28435.5.s1_x_at
secondary metabolism.flavonoids.flavonols	2.285	loc_os01g24980	naringenin,2-oxoglutarate 3-dioxygenase, putative, expressed	0055114 // oxidation-reduction process // inferred from electronic annotation		0005506 // iron ion binding // inferred from electronic annotation///0016491 // oxidoreductase activity // inferred from electronic annotation///0016706 // oxidoreductase activity, acting on paired donors, with incorporation or reduction of molecular oxygen, 2-oxoglutarate as one donor, and incorporation of one atom each of oxygen into both donors // inferred from electronic annotation	os.27188.1.s1_at
secondary metabolism.flavonoids.isoflavonols	-2.789	loc_os12g16240	isoflavone reductase, putative, expressed	0006808 // regulation of nitrogen utilization // inferred from electronic annotation///0008152 // metabolic process // inferred from electronic annotation///0009807 // lignan biosynthetic process // inferred from electronic annotation		0000166 // nucleotide binding // inferred from electronic annotation///0003824 // catalytic activity // inferred from electronic annotation///0005488 // binding // inferred from electronic annotation	os.48109.1.a1_x_at
secondary metabolism.flavonoids.isoflavonols	5.192	loc_os01g01660	isoflavone reductase homolog IRL, putative, expressed	0006808 // regulation of nitrogen utilization // inferred from electronic annotation///0006979 // response to oxidative stress // inferred from electronic annotation///0008152 // metabolic process // inferred from electronic annotation///0044237 // cellular metabolic process // inferred from electronic annotation///0046686 // response to cadmium ion // inferred from electronic annotation	0005576 // extracellular region // inferred from electronic annotation///0005886 // plasma membrane // inferred from electronic annotation	0003824 // catalytic activity // inferred from electronic annotation///0005488 // binding // inferred from electronic annotation///0050662 // coenzyme binding // inferred from electronic annotation	os.1000.1.s1_at
secondary metabolism.flavonoids.isoflavonols	3.003	loc_os06g27770	isoflavone reductase, putative, expressed	0006808 // regulation of nitrogen utilization // inferred from electronic annotation///0006979 // response to oxidative stress // inferred from electronic annotation///0008152 // metabolic process // inferred from electronic annotation///0044237 // cellular metabolic process // inferred from electronic annotation///0046686 // response to cadmium ion // inferred from electronic annotation	0005886 // plasma membrane // inferred from electronic annotation	0003824 // catalytic activity // inferred from electronic annotation///0005488 // binding // inferred from electronic annotation///0050662 // coenzyme binding // inferred from electronic annotation	os.15988.1.s1_at
secondary metabolism.simple phenols	8.47	loc_os01g63190	L-ascorbate oxidase precursor, putative, expressed	0010228 // vegetative to reproductive phase transition of meristem // inferred from electronic annotation///0046274 // lignin catabolic process // inferred from electronic annotation///0046688 // response to copper ion // inferred from electronic annotation///0055114 // oxidation-reduction process // inferred from electronic annotation	0005576 // extracellular region // inferred from electronic annotation///0048046 // apoplast // inferred from electronic annotation	0005199 // structural constituent of cell wall // inferred from electronic annotation///0005507 // copper ion binding // inferred from electronic annotation///0016491 // oxidoreductase activity // inferred from electronic annotation///0046872 // metal ion binding // inferred from electronic annotation///0052716 // hydroquinone:oxygen oxidoreductase activity // inferred from electronic annotation	os.14830.1.s1_a_at
secondary metabolism.simple phenols	2.921	loc_os12g15680	L-ascorbate oxidase precursor, putative, expressed	0010228 // vegetative to reproductive phase transition of meristem // inferred from electronic annotation///0046274 // lignin catabolic process // inferred from electronic annotation///0046688 // response to copper ion // inferred from electronic annotation///0055114 // oxidation-reduction process // inferred from electronic annotation	0005576 // extracellular region // inferred from electronic annotation///0048046 // apoplast // inferred from electronic annotation	0005507 // copper ion binding // inferred from electronic annotation///0016491 // oxidoreductase activity // inferred from electronic annotation///0046872 // metal ion binding // inferred from electronic annotation///0052716 // hydroquinone:oxygen oxidoreductase activity // inferred from electronic annotation	os.17659.1.s1_at

## Sheet: sulphur assimilation
Metabolic Pathway	Fold change RPI/RPUI	Gene locus id	Protein name and function	GO Biological Process	GO Cellular Component	GO Molecular Function	Affymetrix probe id
S-assimilation.AKN	-2.058	loc_os03g10500	adenylyl-sulfate kinase, chloroplast precursor, putative, expressed	0000103 // sulfate assimilation // inferred from electronic annotation		0004020 // adenylylsulfate kinase activity // inferred from electronic annotation///0005524 // ATP binding // inferred from electronic annotation///0016301 // kinase activity // inferred from electronic annotation///0016772 // transferase activity, transferring phosphorus-containing groups // inferred from electronic annotation	os.17528.2.a1_a_at

## Sheet: amino acid metabolism
Metabolic Pathway	Fold change RPI/RPUI	Gene locus id	Protein name and function	GO Biological Process	GO Cellular Component	GO Molecular Function	Affymetrix probe id
amino acid metabolism.synthesis.central amino acid metabolism.GABA.GABA transaminase	27.181	loc_os04g52440	aminotransferase y4uB, putative, expressed	0008152 // metabolic process // inferred from electronic annotation	0005739 // mitochondrion // inferred from electronic annotation	0003824 // catalytic activity // inferred from electronic annotation///0008483 // transaminase activity // inferred from electronic annotation///0016740 // transferase activity // inferred from electronic annotation///0030170 // pyridoxal phosphate binding // inferred from electronic annotation	os.53822.1.s1_x_at
amino acid metabolism.synthesis.central amino acid metabolism.aspartate	2.226	loc_os01g55540	aspartate aminotransferase, cytoplasmic, putative, expressed	0006099 // tricarboxylic acid cycle // inferred from sequence or structural similarity///0006103 // 2-oxoglutarate metabolic process // inferred from sequence or structural similarity///0006520 // cellular amino acid metabolic process // inferred from electronic annotation///0006522 // alanine metabolic process // inferred from sequence or structural similarity///0006531 // aspartate metabolic pr…	0005618 // cell wall // inferred from electronic annotation///0005737 // cytoplasm // inferred from electronic annotation///0005737 // cytoplasm // inferred from sequence or structural similarity///0005777 // peroxisome // inferred from electronic annotation///0005829 // cytosol // inferred from electronic annotation///0005886 // plasma membrane // inferred from electronic annotation///0009536 //…	0003824 // catalytic activity // inferred from electronic annotation///0004069 // L-aspartate:2-oxoglutarate aminotransferase activity // inferred from electronic annotation///0004069 // L-aspartate:2-oxoglutarate aminotransferase activity // inferred from sequence or structural similarity///0005507 // copper ion binding // inferred from electronic annotation///0008483 // transaminase activity //…	os.9.1.s1_s_at
amino acid metabolism.synthesis.central amino acid metabolism.aspartate	3.014	loc_os01g55540	aspartate aminotransferase, cytoplasmic, putative, expressed	0006099 // tricarboxylic acid cycle // inferred from sequence or structural similarity///0006103 // 2-oxoglutarate metabolic process // inferred from sequence or structural similarity///0006520 // cellular amino acid metabolic process // inferred from electronic annotation///0006522 // alanine metabolic process // inferred from sequence or structural similarity///0006531 // aspartate metabolic pr…	0005618 // cell wall // inferred from electronic annotation///0005737 // cytoplasm // inferred from electronic annotation///0005737 // cytoplasm // inferred from sequence or structural similarity///0005777 // peroxisome // inferred from electronic annotation///0005829 // cytosol // inferred from electronic annotation///0005886 // plasma membrane // inferred from electronic annotation///0009536 //…	0003824 // catalytic activity // inferred from electronic annotation///0004069 // L-aspartate:2-oxoglutarate aminotransferase activity // inferred from electronic annotation///0004069 // L-aspartate:2-oxoglutarate aminotransferase activity // inferred from sequence or structural similarity///0005507 // copper ion binding // inferred from electronic annotation///0008483 // transaminase activity //…	os.9.1.s1_at
amino acid metabolism.synthesis.central amino acid metabolism.alanine.alanine-glyoxylate aminotransferase	2.035	loc_os05g39770	alanine--glyoxylate aminotransferase 2 homolog 2, mitochondrial precursor, putative, expressed	0008152 // metabolic process // inferred from electronic annotation		0003824 // catalytic activity // inferred from electronic annotation///0008483 // transaminase activity // inferred from electronic annotation///0016740 // transferase activity // inferred from electronic annotation///0030170 // pyridoxal phosphate binding // inferred from electronic annotation	os.15830.1.s1_at
amino acid metabolism.synthesis.central amino acid metabolism.alanine.alanine-glyoxylate aminotransferase	2.345	loc_os08g39300	serine--glyoxylate aminotransferase, putative, expressed	0006833 // water transport // inferred from electronic annotation///0008152 // metabolic process // inferred from electronic annotation///0009651 // response to salt stress // inferred from electronic annotation///0009750 // response to fructose stimulus // inferred from electronic annotation///0009853 // photorespiration // inferred from electronic annotation///0030003 // cellular cation homeost…	0005777 // peroxisome // inferred from electronic annotation///0005886 // plasma membrane // inferred from electronic annotation///0009507 // chloroplast // inferred from electronic annotation///0009570 // chloroplast stroma // inferred from electronic annotation///0016020 // membrane // inferred from electronic annotation///0048046 // apoplast // inferred from electronic annotation	0003824 // catalytic activity // inferred from electronic annotation///0004760 // serine-pyruvate transaminase activity // inferred from electronic annotation///0008453 // alanine-glyoxylate transaminase activity // inferred from electronic annotation///0008483 // transaminase activity // inferred from electronic annotation///0016740 // transferase activity // inferred from electronic annotation/…	os.10113.1.s1_at
amino acid metabolism.synthesis.central amino acid metabolism.alanine.alanine-glyoxylate aminotransferase	2.348	MULTIPLE HITS: loc_os05g39760,loc_os05g39770) loc_os05g39760: 12005.m08154 protein protein transporter, putative, expressedloc_os05g39770: 12005.m08155 protein alanine--glyoxylate aminotransferase 2 homolog 2, mitochondrial precursor, putative, expressed	MULTIPLE HITS: loc_os05g39760,loc_os05g39770) loc_os05g39760: 12005.m08154 protein protein transporter, putative, expressedloc_os05g39770: 12005.m08155 protein alanine--glyoxylate aminotransferase 2 homolog 2, mitochondrial precursor, putative, expressed	0006886 // intracellular protein transport // inferred from electronic annotation	0005622 // intracellular // inferred from electronic annotation		os.9908.1.s1_at
amino acid metabolism.synthesis.aspartate family.asparagine	-2.413	MULTIPLE HITS: loc_os03g18130,loc_os03g18120) loc_os03g18130: 12003.m07238 protein asparagine synthetase, putative, expressedloc_os03g18120: 12003.m07237 protein expressed protein	MULTIPLE HITS: loc_os03g18130,loc_os03g18120) loc_os03g18130: 12003.m07238 protein asparagine synthetase, putative, expressedloc_os03g18120: 12003.m07237 protein expressed protein	0009827 // plant-type cell wall modification // inferred from electronic annotation///0010014 // meristem initiation // inferred from electronic annotation///0010089 // xylem development // inferred from electronic annotation///0010413 // glucuronoxylan metabolic process // inferred from electronic annotation///0030244 // cellulose biosynthetic process // inferred from electronic annotation///004…	0005794 // Golgi apparatus // inferred from electronic annotation///0005886 // plasma membrane // inferred from electronic annotation		os.57090.1.s1_at
amino acid metabolism.synthesis.aspartate family.asparagine	5.491	MULTIPLE HITS: loc_os03g18130,loc_os03g18120) loc_os03g18130: 12003.m07238 protein asparagine synthetase, putative, expressedloc_os03g18120: 12003.m07237 protein expressed protein	MULTIPLE HITS: loc_os03g18130,loc_os03g18120) loc_os03g18130: 12003.m07238 protein asparagine synthetase, putative, expressedloc_os03g18120: 12003.m07237 protein expressed protein	0006529 // asparagine biosynthetic process // inferred from electronic annotation///0006541 // glutamine metabolic process // inferred from electronic annotation///0008152 // metabolic process // inferred from electronic annotation///0008652 // cellular amino acid biosynthetic process // inferred from electronic annotation///0009063 // cellular amino acid catabolic process // inferred from electr…		0000166 // nucleotide binding // inferred from electronic annotation///0004066 // asparagine synthase glutamine-hydrolyzing) activity // inferred from electronic annotation///0005524 // ATP binding // inferred from electronic annotation///0016874 // ligase activity // inferred from electronic annotation	os.11327.1.s1_at
amino acid metabolism.synthesis.aspartate family.lysine.dihydrodipicolinate reductase	-3.113	MULTIPLE HITS: loc_os03g14130,loc_os03g14120) loc_os03g14130: 12003.m06856 protein proline-rich protein, putative, expressedloc_os03g14120: 12003.m06855 protein dihydrodipicolinate reductase, putative, expressed	MULTIPLE HITS: loc_os03g14130,loc_os03g14120) loc_os03g14130: 12003.m06856 protein proline-rich protein, putative, expressedloc_os03g14120: 12003.m06855 protein dihydrodipicolinate reductase, putative, expressed		0016023 // cytoplasmic membrane-bounded vesicle // inferred from reviewed computational analysis		os.51228.2.a1_at
amino acid metabolism.synthesis.aspartate family.misc.homoserine.aspartate kinase	-2.167	loc_os07g20544	lysine-sensitive aspartokinase 3, putative, expressed	0008152 // metabolic process // inferred from electronic annotation///0008652 // cellular amino acid biosynthetic process // inferred from electronic annotation///0016310 // phosphorylation // inferred from electronic annotation		0004072 // aspartate kinase activity // inferred from electronic annotation///0016301 // kinase activity // inferred from electronic annotation///0016597 // amino acid binding // inferred from electronic annotation///0016740 // transferase activity // inferred from electronic annotation	os.49205.1.s1_at
amino acid metabolism.synthesis.branched chain group.common.branched-chain amino acid aminotransferase	-2.092	loc_os03g01600	branched-chain-amino-acid aminotransferase, putative, expressed	0008152 // metabolic process // inferred from electronic annotation///0009081 // branched-chain amino acid metabolic process // inferred from electronic annotation	0009507 // chloroplast // inferred from electronic annotation	0003824 // catalytic activity // inferred from electronic annotation///0004084 // branched-chain-amino-acid transaminase activity // inferred from electronic annotation///0008483 // transaminase activity // inferred from electronic annotation///0016740 // transferase activity // inferred from electronic annotation///0052654 // L-leucine transaminase activity // inferred from electronic annotation…	os.30547.1.s1_at
amino acid metabolism.synthesis.serine-glycine-cysteine group.cysteine.OASTL	3.181	loc_os06g36880	cysteine synthase, putative, expressed	0006535 // cysteine biosynthetic process from serine // inferred from electronic annotation///0008152 // metabolic process // inferred from electronic annotation		0003824 // catalytic activity // inferred from electronic annotation///0004124 // cysteine synthase activity // inferred from electronic annotation///0030170 // pyridoxal phosphate binding // inferred from electronic annotation	os.53027.1.s1_at
amino acid metabolism.synthesis.serine-glycine-cysteine group.cysteine.OASTL	-2.14	MULTIPLE HITS: loc_os06g06430,loc_os06g06440) loc_os06g06430: 12006.m05368 protein expressed proteinloc_os06g06440: 12006.m05369 protein multidrug resistance-associated protein 14, putative, expressedloc_os06g06440: 12006.m05369 protein multidrug resistance-associated protein 14, putative, expressed	MULTIPLE HITS: loc_os06g06430,loc_os06g06440) loc_os06g06430: 12006.m05368 protein expressed proteinloc_os06g06440: 12006.m05369 protein multidrug resistance-associated protein 14, putative, expressedloc_os06g06440: 12006.m05369 protein multidrug resistance-associated protein 14, putative, expressed	0006200 // ATP catabolic process // inferred from electronic annotation///0006810 // transport // inferred from electronic annotation///0006835 // dicarboxylic acid transport // inferred from electronic annotation///0007186 // G-protein coupled receptor signaling pathway // inferred from electronic annotation///0055085 // transmembrane transport // inferred from electronic annotation	0005886 // plasma membrane // inferred from electronic annotation///0016020 // membrane // inferred from electronic annotation///0016021 // integral to membrane // inferred from electronic annotation	0000166 // nucleotide binding // inferred from electronic annotation///0004871 // signal transducer activity // inferred from electronic annotation///0005524 // ATP binding // inferred from electronic annotation///0016887 // ATPase activity // inferred from electronic annotation///0017111 // nucleoside-triphosphatase activity // inferred from electronic annotation///0017153 // sodium:dicarboxylat…	os.27427.1.s1_at
amino acid metabolism.synthesis.aromatic aa.chorismate.shikimate kinase	-2.476	loc_os01g01302	shikimate kinase family protein, expressed	0000096 // sulfur amino acid metabolic process // inferred from electronic annotation///0006520 // cellular amino acid metabolic process // inferred from electronic annotation///0006546 // glycine catabolic process // inferred from electronic annotation///0006569 // tryptophan catabolic process // inferred from electronic annotation///0006636 // unsaturated fatty acid biosynthetic process // infe…	0009536 // plastid // inferred from reviewed computational analysis///0009570 // chloroplast stroma // inferred from electronic annotation	0004765 // shikimate kinase activity // inferred from electronic annotation///0005524 // ATP binding // inferred from electronic annotation	os.9865.2.s1_x_at
amino acid metabolism.synthesis.aromatic aa.chorismate.shikimate kinase	-2.913	loc_os01g01302	shikimate kinase family protein, expressed	0000096 // sulfur amino acid metabolic process // inferred from electronic annotation///0006520 // cellular amino acid metabolic process // inferred from electronic annotation///0006546 // glycine catabolic process // inferred from electronic annotation///0006569 // tryptophan catabolic process // inferred from electronic annotation///0006636 // unsaturated fatty acid biosynthetic process // infe…	0009536 // plastid // inferred from reviewed computational analysis///0009570 // chloroplast stroma // inferred from electronic annotation	0004765 // shikimate kinase activity // inferred from electronic annotation///0005524 // ATP binding // inferred from electronic annotation	os.9865.1.s1_at
amino acid metabolism.synthesis.aromatic aa.chorismate.shikimate kinase	2.1	loc_os04g54800	shikimate kinase, chloroplast precursor, putative, expressed	0008652 // cellular amino acid biosynthetic process // inferred from electronic annotation///0009073 // aromatic amino acid family biosynthetic process // inferred from direct assay///0009073 // aromatic amino acid family biosynthetic process // inferred from electronic annotation///0009423 // chorismate biosynthetic process // inferred from electronic annotation///0016310 // phosphorylation // i…	0009507 // chloroplast // inferred from direct assay///0009507 // chloroplast // inferred from electronic annotation///0009536 // plastid // inferred from direct assay///0009536 // plastid // inferred from electronic annotation	0000166 // nucleotide binding // inferred from electronic annotation///0004765 // shikimate kinase activity // inferred from electronic annotation///0004765 // shikimate kinase activity // inferred from direct assay///0005524 // ATP binding // inferred from electronic annotation///0016301 // kinase activity // inferred from electronic annotation///0016740 // transferase activity // inferred from …	os.35335.1.a1_s_at
amino acid metabolism.synthesis.aromatic aa.phenylalanine and tyrosine	2.215	loc_os01g08270	transaminase/ transferase, transferring nitrogenous groups, putative, expressed	0009058 // biosynthetic process // inferred from electronic annotation	0005829 // cytosol // inferred from electronic annotation	0003824 // catalytic activity // inferred from electronic annotation///0008483 // transaminase activity // inferred from electronic annotation///0016740 // transferase activity // inferred from electronic annotation///0016769 // transferase activity, transferring nitrogenous groups // inferred from electronic annotation///0016847 // 1-aminocyclopropane-1-carboxylate synthase activity // inferred …	os.50272.1.s1_s_at
amino acid metabolism.synthesis.aromatic aa.tryptophan.anthranilate phosphoribosyltransferase	2.146	MULTIPLE HITS: loc_os03g03450,loc_os03g03440) loc_os03g03450: 12003.m05878 protein anthranilate phosphoribosyltransferase, chloroplast precursor, putative, expressedloc_os03g03440: 12003.m05877 protein expressed protein	MULTIPLE HITS: loc_os03g03450,loc_os03g03440) loc_os03g03450: 12003.m05878 protein anthranilate phosphoribosyltransferase, chloroplast precursor, putative, expressedloc_os03g03440: 12003.m05877 protein expressed protein		0009536 // plastid // inferred from reviewed computational analysis		os.14926.2.s1_x_at
amino acid metabolism.synthesis.aromatic aa.tryptophan.tryptophan synthase	2.153	loc_os06g42560	tryptophan synthase beta chain 2, putative, expressed	0000162 // tryptophan biosynthetic process // inferred from electronic annotation///0008152 // metabolic process // inferred from electronic annotation		0003824 // catalytic activity // inferred from electronic annotation///0004834 // tryptophan synthase activity // inferred from electronic annotation///0030170 // pyridoxal phosphate binding // inferred from electronic annotation///0042803 // protein homodimerization activity // inferred from electronic annotation///0052684 // L-serine hydro-lyase adding indole, L-tryptophan-forming) activity // …	os.49526.1.s1_a_at
amino acid metabolism.degradation.glutamate family.proline	-2.619	loc_os07g09630	prolyl 4-hydroxylase alpha subunit-like protein, putative, expressed	0055114 // oxidation-reduction process // inferred from electronic annotation	0005739 // mitochondrion // inferred from reviewed computational analysis///0005794 // Golgi apparatus // inferred from electronic annotation///0005886 // plasma membrane // inferred from electronic annotation	0005506 // iron ion binding // inferred from electronic annotation///0016491 // oxidoreductase activity // inferred from electronic annotation///0016705 // oxidoreductase activity, acting on paired donors, with incorporation or reduction of molecular oxygen // inferred from electronic annotation///0016706 // oxidoreductase activity, acting on paired donors, with incorporation or reduction of mole…	os.50554.1.s1_at
amino acid metabolism.degradation.glutamate family.arginine	6.019	loc_os04g01690	arginine decarboxylase, putative, expressed	0006527 // arginine catabolic process // inferred from electronic annotation///0008295 // spermidine biosynthetic process // inferred from electronic annotation///0009446 // putrescine biosynthetic process // inferred from electronic annotation		0003824 // catalytic activity // inferred from electronic annotation///0008792 // arginine decarboxylase activity // inferred from electronic annotation///0016829 // lyase activity // inferred from electronic annotation///0016831 // carboxy-lyase activity // inferred from electronic annotation	os.50413.1.s1_at
amino acid metabolism.degradation.aspartate family.asparagine.L-asparaginase	-4.436	loc_os04g55710	transposon protein, putative, unclassified, expressed			0016787 // hydrolase activity // inferred from electronic annotation	os.28110.1.s1_x_at
amino acid metabolism.degradation.aspartate family.threonine	2.62	loc_os05g07940	lactoylglutathione lyase, putative, expressed	0016068 // type I hypersensitivity // inferred from electronic annotation			os.10620.1.s1_at
amino acid metabolism.degradation.aspartate family.threonine	2.741	loc_os05g07940	lactoylglutathione lyase, putative, expressed				os.10620.2.s1_at
amino acid metabolism.degradation.aspartate family.lysine	3.057	loc_os01g02020	acetyl-CoA acetyltransferase, cytosolic 2, putative, expressed	0008152 // metabolic process // inferred from electronic annotation		0003824 // catalytic activity // inferred from electronic annotation///0016740 // transferase activity // inferred from electronic annotation///0016746 // transferase activity, transferring acyl groups // inferred from electronic annotation///0016747 // transferase activity, transferring acyl groups other than amino-acyl groups // inferred from electronic annotation	os.1637.1.s1_at
amino acid metabolism.degradation.aspartate family.lysine	2.536	loc_os03g19680	3-hydroxybutyryl-CoA dehydratase, putative, expressed	0006635 // fatty acid beta-oxidation // inferred from electronic annotation///0008152 // metabolic process // inferred from electronic annotation	0005777 // peroxisome // inferred from electronic annotation///0009536 // plastid // inferred from reviewed computational analysis	0003824 // catalytic activity // inferred from electronic annotation///0016853 // isomerase activity // inferred from electronic annotation	os.27994.1.a1_at
amino acid metabolism.degradation.aspartate family.lysine	-3.798	MULTIPLE HITS: loc_os03g39010,loc_os03g39020) loc_os03g39010: 12003.m08995 protein decarboxylase family protein, putative, expressedloc_os03g39020: 12003.m08996 protein kinesin heavy chain, putative, expressed	MULTIPLE HITS: loc_os03g39010,loc_os03g39020) loc_os03g39010: 12003.m08995 protein decarboxylase family protein, putative, expressedloc_os03g39020: 12003.m08996 protein kinesin heavy chain, putative, expressed	0006260 // DNA replication // inferred from electronic annotation///0006270 // DNA replication initiation // inferred from electronic annotation///0006275 // regulation of DNA replication // inferred from electronic annotation///0006306 // DNA methylation // inferred from electronic annotation///0006342 // chromatin silencing // inferred from electronic annotation///0006346 // methylation-depende…	0005737 // cytoplasm // inferred from electronic annotation///0005871 // kinesin complex // inferred from electronic annotation///0005874 // microtubule // inferred from electronic annotation///0005875 // microtubule associated complex // inferred from electronic annotation	0000166 // nucleotide binding // inferred from electronic annotation///0000287 // magnesium ion binding // inferred from electronic annotation///0003774 // motor activity // inferred from electronic annotation///0003777 // microtubule motor activity // inferred from electronic annotation///0004427 // inorganic diphosphatase activity // inferred from electronic annotation///0005524 // ATP binding …	os.50595.1.s1_at
amino acid metabolism.degradation.branched-chain group.shared	2.536	loc_os03g19680	3-hydroxybutyryl-CoA dehydratase, putative, expressed	0006635 // fatty acid beta-oxidation // inferred from electronic annotation///0008152 // metabolic process // inferred from electronic annotation	0005777 // peroxisome // inferred from electronic annotation///0009536 // plastid // inferred from reviewed computational analysis	0003824 // catalytic activity // inferred from electronic annotation///0016853 // isomerase activity // inferred from electronic annotation	os.27994.1.a1_at
amino acid metabolism.degradation.branched-chain group.shared	6.874	loc_os12g08260	pyruvate dehydrogenase E1 component, alpha subunit, putative, expressed	0008152 // metabolic process // inferred from electronic annotation	0005739 // mitochondrion // inferred from electronic annotation	0003863 // 3-methyl-2-oxobutanoate dehydrogenase 2-methylpropanoyl-transferring) activity // inferred from electronic annotation///0016624 // oxidoreductase activity, acting on the aldehyde or oxo group of donors, disulfide as acceptor // inferred from electronic annotation	os.17909.1.s1_a_at
amino acid metabolism.degradation.branched-chain group.shared	3.25	loc_os07g07470	3-methyl-2-oxobutanoate dehydrogenase, putative, expressed	0008152 // metabolic process // inferred from electronic annotation		0003824 // catalytic activity // inferred from electronic annotation	os.11982.1.s1_at
amino acid metabolism.degradation.branched-chain group.leucine	2.325	loc_os08g32850	propionyl-CoA carboxylase beta chain, mitochondrial precursor, putative, expressed	0006552 // leucine catabolic process // inferred from electronic annotation///0009616 // virus induced gene silencing // inferred from electronic annotation///0010050 // vegetative phase change // inferred from electronic annotation	0005759 // mitochondrial matrix // inferred from electronic annotation	0004075 // biotin carboxylase activity // inferred from electronic annotation///0004485 // methylcrotonoyl-CoA carboxylase activity // inferred from electronic annotation///0008270 // zinc ion binding // inferred from electronic annotation///0016874 // ligase activity // inferred from electronic annotation///0050897 // cobalt ion binding // inferred from electronic annotation	os.27361.1.s1_at
amino acid metabolism.degradation.branched-chain group.leucine	2.661	loc_os12g41250	methylcrotonoyl-CoA carboxylase subunit alpha, mitochondrial precursor, putative, expressed	0006552 // leucine catabolic process // inferred from electronic annotation///0006807 // nitrogen compound metabolic process // inferred from electronic annotation///0008152 // metabolic process // inferred from electronic annotation///0009744 // response to sucrose stimulus // inferred from electronic annotation///0009750 // response to fructose stimulus // inferred from electronic annotation	0005739 // mitochondrion // inferred from reviewed computational analysis///0005759 // mitochondrial matrix // inferred from electronic annotation///0022626 // cytosolic ribosome // inferred from electronic annotation	0000166 // nucleotide binding // inferred from electronic annotation///0003824 // catalytic activity // inferred from electronic annotation///0004075 // biotin carboxylase activity // inferred from electronic annotation///0004485 // methylcrotonoyl-CoA carboxylase activity // inferred from electronic annotation///0005524 // ATP binding // inferred from electronic annotation///0009374 // biotin bi…	os.19628.1.s1_a_at
amino acid metabolism.degradation.branched-chain group.leucine	4.052	MULTIPLE HITS: loc_os05g03480,loc_os05g03460) loc_os05g03480: 12005.m27683 protein isovaleryl-CoA dehydrogenase, mitochondrial precursor, putative, expressedloc_os05g03460: 12005.m04880 protein protein kinase APK1B, chloroplast precursor, putative, expressed	MULTIPLE HITS: loc_os05g03480,loc_os05g03460) loc_os05g03480: 12005.m27683 protein isovaleryl-CoA dehydrogenase, mitochondrial precursor, putative, expressedloc_os05g03460: 12005.m04880 protein protein kinase APK1B, chloroplast precursor, putative, expressed				os.38599.3.s1_a_at
amino acid metabolism.degradation.branched-chain group.leucine	4.303	loc_os05g03480	isovaleryl-CoA dehydrogenase, mitochondrial precursor, putative, expressed	0006552 // leucine catabolic process // inferred from electronic annotation///0008152 // metabolic process // inferred from electronic annotation///0009083 // branched-chain amino acid catabolic process // inferred from electronic annotation///0009744 // response to sucrose stimulus // inferred from electronic annotation///0009750 // response to fructose stimulus // inferred from electronic annot…	0005739 // mitochondrion // inferred from electronic annotation///0005759 // mitochondrial matrix // inferred from electronic annotation	0003995 // acyl-CoA dehydrogenase activity // inferred from electronic annotation///0005524 // ATP binding // inferred from electronic annotation///0008470 // isovaleryl-CoA dehydrogenase activity // inferred from electronic annotation///0009055 // electron carrier activity // inferred from electronic annotation///0016491 // oxidoreductase activity // inferred from electronic annotation///0016627…	os.47660.1.s1_s_at
amino acid metabolism.degradation.aromatic aa.tyrosine	2.181	loc_os02g19924	tyrosine aminotransferase, putative, expressed	0006520 // cellular amino acid metabolic process // inferred from electronic annotation///0009058 // biosynthetic process // inferred from electronic annotation///0010189 // vitamin E biosynthetic process // inferred from electronic annotation		0003824 // catalytic activity // inferred from electronic annotation///0008483 // transaminase activity // inferred from electronic annotation///0016740 // transferase activity // inferred from electronic annotation///0016769 // transferase activity, transferring nitrogenous groups // inferred from electronic annotation///0016847 // 1-aminocyclopropane-1-carboxylate synthase activity // inferred …	osaffx.24336.1.s1_at
amino acid metabolism.degradation.aromatic aa.tryptophan	3.057	loc_os01g02020	acetyl-CoA acetyltransferase, cytosolic 2, putative, expressed	0008152 // metabolic process // inferred from electronic annotation		0003824 // catalytic activity // inferred from electronic annotation///0016740 // transferase activity // inferred from electronic annotation///0016746 // transferase activity, transferring acyl groups // inferred from electronic annotation///0016747 // transferase activity, transferring acyl groups other than amino-acyl groups // inferred from electronic annotation	os.1637.1.s1_at

## Sheet: nitrate metabolism
Metabolic Pathway	Fold change RPI/RPUI	Gene locus id	Protein name and function	GO Biological Process	GO Cellular Component	GO Molecular Function	Affymetrix probe id
N-metabolism.nitrate metabolism.NR	-2.539	loc_os09g16920	desaturase/cytochrome b5 protein, putative, expressed	0006629 // lipid metabolic process // inferred from electronic annotation///0006633 // fatty acid biosynthetic process // inferred from electronic annotation///0055114 // oxidation-reduction process // inferred from electronic annotation		0005506 // iron ion binding // inferred from electronic annotation///0016491 // oxidoreductase activity // inferred from electronic annotation///0016717 // oxidoreductase activity, acting on paired donors, with oxidation of a pair of donors resulting in the reduction of molecular oxygen to two molecules of water // inferred from electronic annotation///0020037 // heme binding // inferred from ele…	os.5808.1.s1_at
N-metabolism.nitrate metabolism.NR	-3.192	loc_os09g16920	desaturase/cytochrome b5 protein, putative, expressed	0006629 // lipid metabolic process // inferred from electronic annotation///0006633 // fatty acid biosynthetic process // inferred from electronic annotation///0055114 // oxidation-reduction process // inferred from electronic annotation		0005506 // iron ion binding // inferred from electronic annotation///0016491 // oxidoreductase activity // inferred from electronic annotation///0016717 // oxidoreductase activity, acting on paired donors, with oxidation of a pair of donors resulting in the reduction of molecular oxygen to two molecules of water // inferred from electronic annotation///0020037 // heme binding // inferred from ele…	os.27524.2.s1_at
N-metabolism.nitrate metabolism.NR	2.361	loc_os02g43360	cytochrome b5, putative, expressed	0006569 // tryptophan catabolic process // inferred from electronic annotation///0009684 // indoleacetic acid biosynthetic process // inferred from electronic annotation///0019761 // glucosinolate biosynthetic process // inferred from electronic annotation///0042742 // defense response to bacterium // inferred from electronic annotation		0020037 // heme binding // inferred from electronic annotation///0046872 // metal ion binding // inferred from electronic annotation	os.5542.1.s1_at
N-metabolism.nitrate metabolism.NR	-3.08	loc_os02g53130	nitrate reductase, putative, expressed	0006809 // nitric oxide biosynthetic process // inferred from electronic annotation///0009416 // response to light stimulus // inferred from electronic annotation///0009610 // response to symbiotic fungus // inferred from electronic annotation///0042128 // nitrate assimilation // inferred from electronic annotation///0055114 // oxidation-reduction process // inferred from electronic annotation	0005773 // vacuole // inferred from electronic annotation///0005886 // plasma membrane // inferred from electronic annotation	0005506 // iron ion binding // inferred from electronic annotation///0008940 // nitrate reductase activity // inferred from electronic annotation///0009055 // electron carrier activity // inferred from electronic annotation///0009703 // nitrate reductase NADH) activity // inferred from electronic annotation///0016491 // oxidoreductase activity // inferred from electronic annotation///0020037 // h…	os.54146.1.s1_at
N-metabolism.nitrate metabolism.NR	-2.569	loc_os09g16520	nitrate reductase 1, putative, expressed		0016023 // cytoplasmic membrane-bounded vesicle // inferred from reviewed computational analysis	0020037 // heme binding // inferred from electronic annotation	osaffx.29875.1.s1_at
N-metabolism.nitrate metabolism.NR	-3.528	loc_os09g16520	nitrate reductase 1, putative, expressed		0016023 // cytoplasmic membrane-bounded vesicle // inferred from reviewed computational analysis	0020037 // heme binding // inferred from electronic annotation	osaffx.29875.1.s1_s_at
N-metabolism.N-degradation.glutamate dehydrogenase	2.427	loc_os04g45970	glutamate dehydrogenase 2, putative, expressed	0006520 // cellular amino acid metabolic process // inferred from electronic annotation///0055114 // oxidation-reduction process // inferred from electronic annotation		0016491 // oxidoreductase activity // inferred from electronic annotation	os.52150.1.s1_x_at
N-metabolism.N-degradation.glutamate dehydrogenase	2.818	loc_os04g45970	glutamate dehydrogenase 2, putative, expressed	0006520 // cellular amino acid metabolic process // inferred from electronic annotation///0008152 // metabolic process // inferred from electronic annotation///0009651 // response to salt stress // inferred from electronic annotation///0046686 // response to cadmium ion // inferred from electronic annotation///0055114 // oxidation-reduction process // inferred from electronic annotation	0005739 // mitochondrion // inferred from electronic annotation///0005886 // plasma membrane // inferred from electronic annotation	0003824 // catalytic activity // inferred from electronic annotation///0004352 // glutamate dehydrogenase NAD+) activity // inferred from electronic annotation///0004353 // glutamate dehydrogenase [NADP)+] activity // inferred from electronic annotation///0005488 // binding // inferred from electronic annotation///0005507 // copper ion binding // inferred from electronic annotation///0005524 // A…	os.23560.1.s1_at

## Sheet: lipids
Metabolic Pathway	Fold change RPI/RPUI	Gene locus id	Protein name and function	GO Biological Process	GO Cellular Component	GO Molecular Function	Affymetrix probe id
lipid metabolism.FA synthesis and FA elongation.ketoacyl ACP synthase	-3.552	loc_os04g36800	3-oxoacyl-synthase I, chloroplast precursor, putative, expressed	0006633 // fatty acid biosynthetic process // inferred from electronic annotation///0008152 // metabolic process // inferred from electronic annotation///0009058 // biosynthetic process // inferred from electronic annotation///0009790 // embryo development // inferred from electronic annotation///0010020 // chloroplast fission // inferred from electronic annotation	0009507 // chloroplast // inferred from electronic annotation///0009570 // chloroplast stroma // inferred from electronic annotation///0009941 // chloroplast envelope // inferred from electronic annotation///0016020 // membrane // inferred from electronic annotation	0003824 // catalytic activity // inferred from electronic annotation///0016740 // transferase activity // inferred from electronic annotation///0016747 // transferase activity, transferring acyl groups other than amino-acyl groups // inferred from electronic annotation	os.47381.1.s1_x_at
lipid metabolism.FA synthesis and FA elongation.ketoacyl ACP synthase	-4.186	loc_os04g36800	3-oxoacyl-synthase I, chloroplast precursor, putative, expressed	0006633 // fatty acid biosynthetic process // inferred from electronic annotation///0008152 // metabolic process // inferred from electronic annotation///0009058 // biosynthetic process // inferred from electronic annotation///0009790 // embryo development // inferred from electronic annotation///0010020 // chloroplast fission // inferred from electronic annotation	0009507 // chloroplast // inferred from electronic annotation///0009570 // chloroplast stroma // inferred from electronic annotation///0009941 // chloroplast envelope // inferred from electronic annotation///0016020 // membrane // inferred from electronic annotation	0003824 // catalytic activity // inferred from electronic annotation///0016740 // transferase activity // inferred from electronic annotation///0016747 // transferase activity, transferring acyl groups other than amino-acyl groups // inferred from electronic annotation	os.47381.2.s1_at
lipid metabolism.FA synthesis and FA elongation.ketoacyl ACP synthase	-2.894	loc_os07g42420	3-oxoacyl-synthase I, chloroplast precursor, putative, expressed	0006633 // fatty acid biosynthetic process // inferred from electronic annotation///0008152 // metabolic process // inferred from electronic annotation///0009058 // biosynthetic process // inferred from electronic annotation	0009507 // chloroplast // inferred from electronic annotation	0003824 // catalytic activity // inferred from electronic annotation///0004315 // 3-oxoacyl-[acyl-carrier-protein] synthase activity // inferred from electronic annotation///0016740 // transferase activity // inferred from electronic annotation///0016747 // transferase activity, transferring acyl groups other than amino-acyl groups // inferred from electronic annotation	os.37967.1.s1_at
lipid metabolism.FA synthesis and FA elongation.ketoacyl ACP synthase	-2.217	loc_os06g09630	3-oxoacyl-synthase I, chloroplast precursor, putative, expressed	0006633 // fatty acid biosynthetic process // inferred from electronic annotation///0008152 // metabolic process // inferred from electronic annotation///0009058 // biosynthetic process // inferred from electronic annotation///0009790 // embryo development // inferred from electronic annotation///0010020 // chloroplast fission // inferred from electronic annotation	0009507 // chloroplast // inferred from electronic annotation///0009570 // chloroplast stroma // inferred from electronic annotation///0009941 // chloroplast envelope // inferred from electronic annotation///0016020 // membrane // inferred from electronic annotation	0003824 // catalytic activity // inferred from electronic annotation///0016740 // transferase activity // inferred from electronic annotation///0016747 // transferase activity, transferring acyl groups other than amino-acyl groups // inferred from electronic annotation	os.7644.1.s1_at
lipid metabolism.FA synthesis and FA elongation.acyl coa ligase	2.332	loc_os03g19250	AMP-binding protein, putative, expressed	0006083 // acetate metabolic process // inferred from electronic annotation///0006097 // glyoxylate cycle // inferred from electronic annotation///0008152 // metabolic process // inferred from electronic annotation	0005777 // peroxisome // inferred from electronic annotation	0003824 // catalytic activity // inferred from electronic annotation///0003987 // acetate-CoA ligase activity // inferred from electronic annotation	os.8742.1.s1_at
lipid metabolism.FA synthesis and FA elongation.acyl coa ligase	2.284	loc_os04g58710	peroxisomal-coenzyme A synthetase, putative, expressed	0006355 // regulation of transcription, DNA-dependent // inferred from electronic annotation///0008152 // metabolic process // inferred from electronic annotation///0010030 // positive regulation of seed germination // inferred from electronic annotation///0010167 // response to nitrate // inferred from electronic annotation///0010214 // seed coat development // inferred from electronic annotatio…	0005634 // nucleus // inferred from electronic annotation///0005737 // cytoplasm // inferred from electronic annotation///0009506 // plasmodesma // inferred from electronic annotation///0009507 // chloroplast // inferred from electronic annotation///0009570 // chloroplast stroma // inferred from electronic annotation///0048046 // apoplast // inferred from electronic annotation	0003677 // DNA binding // inferred from electronic annotation///0003824 // catalytic activity // inferred from electronic annotation///0004879 // ligand-activated sequence-specific DNA binding RNA polymerase II transcription factor activity // inferred from electronic annotation///0008047 // enzyme activator activity // inferred from electronic annotation///0016208 // AMP binding // inferred from…	os.22374.1.s2_a_at
lipid metabolism.FA synthesis and FA elongation.acyl coa ligase	2.797	loc_os02g02700	AMP binding protein, putative, expressed	0008152 // metabolic process // inferred from electronic annotation	0005777 // peroxisome // inferred from electronic annotation	0003824 // catalytic activity // inferred from electronic annotation	os.9153.1.s1_at
lipid metabolism.FA synthesis and FA elongation.acyl coa ligase	5.924	loc_os04g57850	AMP-binding protein, putative, expressed	0008152 // metabolic process // inferred from electronic annotation	0005777 // peroxisome // inferred from electronic annotation	0003824 // catalytic activity // inferred from electronic annotation	os.54727.1.s1_s_at
lipid metabolism.FA synthesis and FA elongation.long chain fatty acid CoA ligase	2.001	loc_os12g04990	AMP-binding protein, putative, expressed	0008152 // metabolic process // inferred from electronic annotation///0009651 // response to salt stress // inferred from electronic annotation///0010193 // response to ozone // inferred from electronic annotation	0016020 // membrane // inferred from electronic annotation	0003824 // catalytic activity // inferred from electronic annotation	os.18732.1.s1_at
lipid metabolism.FA synthesis and FA elongation.long chain fatty acid CoA ligase	-2.151	loc_os11g35400	acyl CoA synthetase, putative, expressed	0001676 // long-chain fatty acid metabolic process // inferred from electronic annotation///0002213 // defense response to insect // inferred from electronic annotation///0006631 // fatty acid metabolic process // inferred from electronic annotation///0006633 // fatty acid biosynthetic process // inferred from electronic annotation///0008152 // metabolic process // inferred from electronic annota…	0005783 // endoplasmic reticulum // inferred from electronic annotation///0009506 // plasmodesma // inferred from electronic annotation	0003824 // catalytic activity // inferred from electronic annotation///0004467 // long-chain fatty acid-CoA ligase activity // inferred from electronic annotation///0031957 // very long-chain fatty acid-CoA ligase activity // inferred from electronic annotation	os.56290.1.s1_at
lipid metabolism.FA synthesis and FA elongation.beta ketoacyl CoA synthase	2.037	loc_os10g07010	senescence-associated protein 15, putative	0000038 // very long-chain fatty acid metabolic process // inferred from electronic annotation///0006633 // fatty acid biosynthetic process // inferred from electronic annotation///0008152 // metabolic process // inferred from electronic annotation///0008610 // lipid biosynthetic process // inferred from electronic annotation///0009409 // response to cold // inferred from electronic annotation///…	0005783 // endoplasmic reticulum // inferred from electronic annotation///0016020 // membrane // inferred from electronic annotation///0022626 // cytosolic ribosome // inferred from electronic annotation	0003824 // catalytic activity // inferred from electronic annotation///0009922 // fatty acid elongase activity // inferred from electronic annotation///0016740 // transferase activity // inferred from electronic annotation///0016746 // transferase activity, transferring acyl groups // inferred from electronic annotation///0016747 // transferase activity, transferring acyl groups other than amino-…	osaffx.20724.2.s1_s_at
lipid metabolism.FA synthesis and FA elongation.beta ketoacyl CoA synthase	-2.255	loc_os10g28060	fatty acid elongase, putative, expressed	0006633 // fatty acid biosynthetic process // inferred from electronic annotation///0008152 // metabolic process // inferred from electronic annotation///0008610 // lipid biosynthetic process // inferred from electronic annotation	0016020 // membrane // inferred from electronic annotation	0003824 // catalytic activity // inferred from electronic annotation///0016740 // transferase activity // inferred from electronic annotation///0016746 // transferase activity, transferring acyl groups // inferred from electronic annotation///0016747 // transferase activity, transferring acyl groups other than amino-acyl groups // inferred from electronic annotation	os.46477.1.s1_at
lipid metabolism.FA synthesis and FA elongation.ACP protein	-2.483	loc_os11g31900	acyl carrier protein 2, chloroplast precursor, putative, expressed	0006364 // rRNA processing // inferred from electronic annotation///0006633 // fatty acid biosynthetic process // inferred from electronic annotation///0008610 // lipid biosynthetic process // inferred from electronic annotation///0009416 // response to light stimulus // inferred from electronic annotation///0009627 // systemic acquired resistance // inferred from electronic annotation///0009637 …	0009507 // chloroplast // inferred from electronic annotation///0009536 // plastid // inferred from reviewed computational analysis///0009570 // chloroplast stroma // inferred from electronic annotation///0009941 // chloroplast envelope // inferred from electronic annotation	0000036 // ACP phosphopantetheine attachment site binding involved in fatty acid biosynthetic process // inferred from electronic annotation///0031177 // phosphopantetheine binding // inferred from electronic annotation///0048037 // cofactor binding // inferred from electronic annotation	osaffx.19111.1.s1_s_at
lipid metabolism.FA synthesis and FA elongation.ACP desaturase	-2.186	loc_os03g30950	acyl-desaturase, chloroplast precursor, putative, expressed	0006629 // lipid metabolic process // inferred from electronic annotation///0006631 // fatty acid metabolic process // inferred from electronic annotation///0006633 // fatty acid biosynthetic process // inferred from electronic annotation///0055114 // oxidation-reduction process // inferred from electronic annotation	0009507 // chloroplast // inferred from electronic annotation///0009536 // plastid // inferred from reviewed computational analysis///0016020 // membrane // inferred from electronic annotation	0016491 // oxidoreductase activity // inferred from electronic annotation///0045300 // acyl-[acyl-carrier-protein] desaturase activity // inferred from electronic annotation///0046872 // metal ion binding // inferred from electronic annotation///0046914 // transition metal ion binding // inferred from electronic annotation	os.18462.1.s1_at
lipid metabolism.FA synthesis and FA elongation.ACP desaturase	-3.756	loc_os01g65830	acyl-desaturase, chloroplast precursor, putative, expressed	0001666 // response to hypoxia // inferred from electronic annotation///0006629 // lipid metabolic process // inferred from electronic annotation///0006631 // fatty acid metabolic process // inferred from electronic annotation///0006633 // fatty acid biosynthetic process // inferred from electronic annotation///0009862 // systemic acquired resistance, salicylic acid mediated signaling pathway // …	0009507 // chloroplast // inferred from electronic annotation///0009536 // plastid // inferred from electronic annotation///0016020 // membrane // inferred from electronic annotation	0016491 // oxidoreductase activity // inferred from electronic annotation///0045300 // acyl-[acyl-carrier-protein] desaturase activity // inferred from electronic annotation///0046872 // metal ion binding // inferred from electronic annotation///0046914 // transition metal ion binding // inferred from electronic annotation	os.9534.1.s1_at
lipid metabolism.FA synthesis and FA elongation.ACP desaturase	-3.765	loc_os08g09950	acyl-desaturase, chloroplast precursor, putative, expressed	0006629 // lipid metabolic process // inferred from electronic annotation///0006631 // fatty acid metabolic process // inferred from electronic annotation///0006633 // fatty acid biosynthetic process // inferred from electronic annotation///0055114 // oxidation-reduction process // inferred from electronic annotation	0009507 // chloroplast // inferred from electronic annotation///0009536 // plastid // inferred from reviewed computational analysis///0016020 // membrane // inferred from electronic annotation	0016491 // oxidoreductase activity // inferred from electronic annotation///0045300 // acyl-[acyl-carrier-protein] desaturase activity // inferred from electronic annotation///0046872 // metal ion binding // inferred from electronic annotation///0046914 // transition metal ion binding // inferred from electronic annotation	os.49536.1.s1_at
lipid metabolism.FA desaturation.omega 3 desaturase	-2.108	loc_os07g49310	omega-3 fatty acid desaturase, chloroplast precursor, putative, expressed	0006629 // lipid metabolic process // inferred from electronic annotation///0006633 // fatty acid biosynthetic process // inferred from electronic annotation///0006636 // unsaturated fatty acid biosynthetic process // inferred from electronic annotation///0009266 // response to temperature stimulus // inferred from electronic annotation///0009409 // response to cold // inferred from electronic an…	0005783 // endoplasmic reticulum // inferred from electronic annotation///0009507 // chloroplast // inferred from electronic annotation///0009941 // chloroplast envelope // inferred from electronic annotation	0016491 // oxidoreductase activity // inferred from electronic annotation///0016717 // oxidoreductase activity, acting on paired donors, with oxidation of a pair of donors resulting in the reduction of molecular oxygen to two molecules of water // inferred from electronic annotation///0042389 // omega-3 fatty acid desaturase activity // inferred from electronic annotation	os.17623.1.s1_at
lipid metabolism.FA desaturation.omega 3 desaturase	-4.255	MULTIPLE HITS: loc_os11g01340,loc_os12g01370) loc_os11g01340: 12011.m28709 protein omega-3 fatty acid desaturase, chloroplast precursor, putative, expressedloc_os12g01370: 12012.m04141 protein omega-3 fatty acid desaturase, chloroplast precursor, putative, expressed	MULTIPLE HITS: loc_os11g01340,loc_os12g01370) loc_os11g01340: 12011.m28709 protein omega-3 fatty acid desaturase, chloroplast precursor, putative, expressedloc_os12g01370: 12012.m04141 protein omega-3 fatty acid desaturase, chloroplast precursor, putative, expressed	0006629 // lipid metabolic process // inferred from electronic annotation///0006633 // fatty acid biosynthetic process // inferred from electronic annotation///0006636 // unsaturated fatty acid biosynthetic process // inferred from electronic annotation///0009266 // response to temperature stimulus // inferred from electronic annotation///0009409 // response to cold // inferred from electronic an…	0005783 // endoplasmic reticulum // inferred from electronic annotation///0009507 // chloroplast // inferred from electronic annotation///0009941 // chloroplast envelope // inferred from electronic annotation///0016020 // membrane // inferred from reviewed computational analysis	0016491 // oxidoreductase activity // inferred from electronic annotation///0016717 // oxidoreductase activity, acting on paired donors, with oxidation of a pair of donors resulting in the reduction of molecular oxygen to two molecules of water // inferred from electronic annotation///0042389 // omega-3 fatty acid desaturase activity // inferred from electronic annotation	os.152.1.s1_at
lipid metabolism.Phospholipid synthesis	-5.103	loc_os05g47540	phosphoethanolamine N-methyltransferase, putative, expressed	0006656 // phosphatidylcholine biosynthetic process // inferred from electronic annotation///0008152 // metabolic process // inferred from electronic annotation///0008610 // lipid biosynthetic process // inferred from electronic annotation///0009555 // pollen development // inferred from electronic annotation///0009826 // unidimensional cell growth // inferred from electronic annotation///0009860…		0000234 // phosphoethanolamine N-methyltransferase activity // inferred from electronic annotation///0008168 // methyltransferase activity // inferred from electronic annotation///0008825 // cyclopropane-fatty-acyl-phospholipid synthase activity // inferred from electronic annotation	os.17921.1.s1_at
lipid metabolism.Phospholipid synthesis	-2.55	loc_os01g50030	phosphoethanolamine N-methyltransferase, putative, expressed	0006656 // phosphatidylcholine biosynthetic process // inferred from electronic annotation///0008152 // metabolic process // inferred from electronic annotation///0008610 // lipid biosynthetic process // inferred from electronic annotation///0009555 // pollen development // inferred from electronic annotation///0009826 // unidimensional cell growth // inferred from electronic annotation///0009860…		0000234 // phosphoethanolamine N-methyltransferase activity // inferred from electronic annotation///0008168 // methyltransferase activity // inferred from electronic annotation///0008825 // cyclopropane-fatty-acyl-phospholipid synthase activity // inferred from electronic annotation///0016740 // transferase activity // inferred from electronic annotation	os.27943.1.s1_s_at
lipid metabolism.Phospholipid synthesis	-2.811	loc_os03g61720	glycerol-3-phosphate acyltransferase 1, putative, expressed	0008152 // metabolic process // inferred from electronic annotation		0016740 // transferase activity // inferred from electronic annotation///0016746 // transferase activity, transferring acyl groups // inferred from electronic annotation	os.49265.1.s2_a_at
lipid metabolism.Phospholipid synthesis.phosphatidate cytidylyltransferase	-2.406	loc_os02g03460	phosphatidate cytidylyltransferase, putative, expressed	0007186 // G-protein coupled receptor signaling pathway // inferred from electronic annotation	0009507 // chloroplast // inferred from electronic annotation///0009536 // plastid // inferred from reviewed computational analysis///0009941 // chloroplast envelope // inferred from electronic annotation///0016020 // membrane // inferred from reviewed computational analysis///0016021 // integral to membrane // inferred from electronic annotation	0016500 // protein-hormone receptor activity // inferred from electronic annotation///0016740 // transferase activity // inferred from electronic annotation///0016772 // transferase activity, transferring phosphorus-containing groups // inferred from electronic annotation///0016779 // nucleotidyltransferase activity // inferred from electronic annotation	osaffx.11877.1.s1_at
lipid metabolism.Phospholipid synthesis.diacylglycerol kinase	4.748	MULTIPLE HITS: loc_os01g57410,loc_os01g57420) loc_os01g57410: 12001.m11892 protein rf1 protein, mitochondrial precursor, putative, expressedloc_os01g57420: 12001.m11893 protein diacylglycerol kinase, putative, expressed	MULTIPLE HITS: loc_os01g57410,loc_os01g57420) loc_os01g57410: 12001.m11892 protein rf1 protein, mitochondrial precursor, putative, expressedloc_os01g57420: 12001.m11893 protein diacylglycerol kinase, putative, expressed	0007205 // protein kinase C-activating G-protein coupled receptor signaling pathway // inferred from electronic annotation///0008152 // metabolic process // inferred from electronic annotation///0016310 // phosphorylation // inferred from electronic annotation	0009507 // chloroplast // inferred from electronic annotation	0003951 // NAD+ kinase activity // inferred from electronic annotation///0004143 // diacylglycerol kinase activity // inferred from electronic annotation///0016301 // kinase activity // inferred from electronic annotation	os.14427.1.s2_at
lipid metabolism.Phospholipid synthesis.diacylglycerol kinase	-2.372	loc_os04g54200	diacylglycerol kinase, putative, expressed	0007205 // protein kinase C-activating G-protein coupled receptor signaling pathway // inferred from electronic annotation///0008152 // metabolic process // inferred from electronic annotation///0016310 // phosphorylation // inferred from electronic annotation	0009507 // chloroplast // inferred from electronic annotation	0003951 // NAD+ kinase activity // inferred from electronic annotation///0004143 // diacylglycerol kinase activity // inferred from electronic annotation///0016301 // kinase activity // inferred from electronic annotation	os.4807.1.s1_at
lipid metabolism.Phospholipid synthesis.cyclopropane-fatty-acyl-phospholipid synthase	-2.898	loc_os07g29220	cyclopropane-fatty-acyl-phospholipid synthase/ oxidoreductase, putative, expressed	0008152 // metabolic process // inferred from electronic annotation///0008610 // lipid biosynthetic process // inferred from electronic annotation		0008168 // methyltransferase activity // inferred from electronic annotation///0008825 // cyclopropane-fatty-acyl-phospholipid synthase activity // inferred from electronic annotation	os.21044.1.s1_at
lipid metabolism.TAG synthesis	2.776	loc_os05g50110	oleosin Bn-V, putative, expressed		0012511 // monolayer-surrounded lipid storage body // inferred from electronic annotation///0016021 // integral to membrane // inferred from electronic annotation		os.51746.1.s1_s_at
lipid metabolism.TAG synthesis	4.385	loc_os04g46200	oleosin 16 kDa, putative, expressed		0005811 // lipid particle // inferred from electronic annotation///0012511 // monolayer-surrounded lipid storage body // inferred from electronic annotation///0016020 // membrane // inferred from electronic annotation///0016021 // integral to membrane // inferred from electronic annotation		os.10663.1.s1_at
lipid metabolism.glyceral metabolism.Glycerol-3-phosphate dehydrogenase NAD+)	-2.895	loc_os01g74000	glycerol-3-phosphate dehydrogenase, putative, expressed	0005975 // carbohydrate metabolic process // inferred from electronic annotation///0006072 // glycerol-3-phosphate metabolic process // inferred from electronic annotation///0008152 // metabolic process // inferred from electronic annotation///0046168 // glycerol-3-phosphate catabolic process // inferred from electronic annotation///0055114 // oxidation-reduction process // inferred from electron…	0005737 // cytoplasm // inferred from electronic annotation///0009331 // glycerol-3-phosphate dehydrogenase complex // inferred from electronic annotation	0003824 // catalytic activity // inferred from electronic annotation///0004367 // glycerol-3-phosphate dehydrogenase [NAD+] activity // inferred from electronic annotation///0005488 // binding // inferred from electronic annotation///0016491 // oxidoreductase activity // inferred from electronic annotation///0016614 // oxidoreductase activity, acting on CH-OH group of donors // inferred from elec…	os.24891.1.a1_at
lipid metabolism.lipid transfer proteins etc	3.289	loc_os12g02320	nonspecific lipid-transfer protein 1 precursor, putative, expressed	0006810 // transport // inferred from electronic annotation///0006869 // lipid transport // inferred from electronic annotation	0016023 // cytoplasmic membrane-bounded vesicle // inferred from reviewed computational analysis	0008289 // lipid binding // inferred from electronic annotation	os.8629.1.s1_x_at
lipid metabolism.lipid transfer proteins etc	5.351	loc_os11g02389	nonspecific lipid-transfer protein 1 precursor, putative, expressed	0006810 // transport // inferred from electronic annotation///0006869 // lipid transport // inferred from electronic annotation	0016023 // cytoplasmic membrane-bounded vesicle // inferred from reviewed computational analysis	0008289 // lipid binding // inferred from electronic annotation	os.27520.2.s1_x_at
lipid metabolism.lipid transfer proteins etc	7.799	loc_os11g24070	nonspecific lipid-transfer protein 1 precursor, putative, expressed	0006508 // proteolysis // inferred from electronic annotation///0006810 // transport // inferred from electronic annotation///0006869 // lipid transport // inferred from electronic annotation	0016023 // cytoplasmic membrane-bounded vesicle // inferred from reviewed computational analysis	0008233 // peptidase activity // inferred from electronic annotation///0008289 // lipid binding // inferred from electronic annotation	os.37890.1.s1_s_at
lipid metabolism.''exotics'' steroids, squalene etc)	2.244	loc_os09g38239	flavonol sulfotransferase-like, putative, expressed	0055085 // transmembrane transport // inferred from electronic annotation	0016021 // integral to membrane // inferred from electronic annotation	0008146 // sulfotransferase activity // inferred from electronic annotation	os.15407.1.s1_at
lipid metabolism.''exotics'' steroids, squalene etc)	2.084	loc_os12g17160	flavonol 3-sulfotransferase, putative, expressed			0008146 // sulfotransferase activity // inferred from electronic annotation///0016740 // transferase activity // inferred from electronic annotation	os.47937.2.s1_x_at
lipid metabolism.''exotics'' steroids, squalene etc)	4.938	loc_os07g41460	flavonol 4-sulfotransferase, putative, expressed			0008146 // sulfotransferase activity // inferred from electronic annotation	os.9527.1.s1_at
lipid metabolism.''exotics'' steroids, squalene etc).sphingolipids	2.327	loc_os01g01080	sphingosine-1-phosphate lyase, putative, expressed	0006520 // cellular amino acid metabolic process // inferred from electronic annotation///0006629 // lipid metabolic process // inferred from electronic annotation///0006635 // fatty acid beta-oxidation // inferred from electronic annotation///0006665 // sphingolipid metabolic process // inferred from electronic annotation///0006888 // ER to Golgi vesicle-mediated transport // inferred from elect…	0005783 // endoplasmic reticulum // inferred from electronic annotation///0005789 // endoplasmic reticulum membrane // inferred from electronic annotation///0016020 // membrane // inferred from electronic annotation///0016021 // integral to membrane // inferred from electronic annotation	0003824 // catalytic activity // inferred from electronic annotation///0008117 // sphinganine-1-phosphate aldolase activity // inferred from electronic annotation///0016829 // lyase activity // inferred from electronic annotation///0016831 // carboxy-lyase activity // inferred from electronic annotation///0030170 // pyridoxal phosphate binding // inferred from electronic annotation	os.21356.1.s1_at
lipid metabolism.''exotics'' steroids, squalene etc).sphingolipids	-2.129	loc_os02g42660	dihydroceramide delta, putative, expressed	0006508 // proteolysis // inferred from electronic annotation///0006629 // lipid metabolic process // inferred from electronic annotation///0006633 // fatty acid biosynthetic process // inferred from electronic annotation///0009827 // plant-type cell wall modification // inferred from electronic annotation///0009860 // pollen tube growth // inferred from electronic annotation///0030148 // sphingo…	0016021 // integral to membrane // inferred from electronic annotation	0008237 // metallopeptidase activity // inferred from electronic annotation///0008270 // zinc ion binding // inferred from electronic annotation///0016491 // oxidoreductase activity // inferred from electronic annotation///0016705 // oxidoreductase activity, acting on paired donors, with incorporation or reduction of molecular oxygen // inferred from electronic annotation///0042284 // sphingolipi…	os.23411.1.s1_at
lipid metabolism.'exotics' steroids, squalene etc).phosphatidylcholinesterol O-acyltransferase	-2.628	loc_os03g13030	1-O-acylceramide synthase precursor, putative, expressed	0006629 // lipid metabolic process // inferred from electronic annotation		0004607 // phosphatidylcholine-sterol O-acyltransferase activity // inferred from electronic annotation///0008374 // O-acyltransferase activity // inferred from electronic annotation///0016740 // transferase activity // inferred from electronic annotation///0016746 // transferase activity, transferring acyl groups // inferred from electronic annotation	os.50391.2.s1_at
lipid metabolism.'exotics' steroids, squalene etc).phosphatidylcholinesterol O-acyltransferase	2.303	loc_os09g33820	phospholipase A1, putative, expressed	0006629 // lipid metabolic process // inferred from electronic annotation		0004607 // phosphatidylcholine-sterol O-acyltransferase activity // inferred from electronic annotation///0008374 // O-acyltransferase activity // inferred from electronic annotation///0016740 // transferase activity // inferred from electronic annotation///0016746 // transferase activity, transferring acyl groups // inferred from electronic annotation	os.14901.1.a1_a_at
lipid metabolism.'exotics' steroids, squalene etc).phosphatidylcholinesterol O-acyltransferase	-4.284	loc_os03g13030	1-O-acylceramide synthase precursor, putative, expressed	0006629 // lipid metabolic process // inferred from electronic annotation	0016021 // integral to membrane // inferred from electronic annotation	0004607 // phosphatidylcholine-sterol O-acyltransferase activity // inferred from electronic annotation///0008374 // O-acyltransferase activity // inferred from electronic annotation///0016740 // transferase activity // inferred from electronic annotation///0016746 // transferase activity, transferring acyl groups // inferred from electronic annotation	os.50391.1.s1_at
lipid metabolism.lipid degradation.lipases	2.23	loc_os01g71010	lipase precursor, putative, expressed	0006629 // lipid metabolic process // inferred from electronic annotation	0016023 // cytoplasmic membrane-bounded vesicle // inferred from reviewed computational analysis	0003824 // catalytic activity // inferred from electronic annotation///0004806 // triglyceride lipase activity // inferred from electronic annotation///0016787 // hydrolase activity // inferred from electronic annotation	os.10088.1.s1_a_at
lipid metabolism.lipid degradation.lipases.triacylglycerol lipase	3.069	loc_os01g15000	triacylglycerol lipase, putative, expressed	0006629 // lipid metabolic process // inferred from electronic annotation		0003824 // catalytic activity // inferred from electronic annotation///0004806 // triglyceride lipase activity // inferred from electronic annotation///0016787 // hydrolase activity // inferred from electronic annotation	os.3927.1.s1_x_at
lipid metabolism.lipid degradation.lipases.triacylglycerol lipase	2.168	loc_os01g15000	triacylglycerol lipase, putative, expressed	0006629 // lipid metabolic process // inferred from electronic annotation		0003824 // catalytic activity // inferred from electronic annotation///0004806 // triglyceride lipase activity // inferred from electronic annotation///0016787 // hydrolase activity // inferred from electronic annotation	os.3927.3.s1_x_at
lipid metabolism.lipid degradation.lipases.triacylglycerol lipase	3.345	loc_os01g15000	triacylglycerol lipase, putative, expressed	0006629 // lipid metabolic process // inferred from electronic annotation		0003824 // catalytic activity // inferred from electronic annotation///0004806 // triglyceride lipase activity // inferred from electronic annotation///0016787 // hydrolase activity // inferred from electronic annotation	os.3927.2.s1_s_at
lipid metabolism.lipid degradation.lysophospholipases	-2.129	loc_os06g40170	phospholipase D alpha 2, putative, expressed	0008152 // metabolic process // inferred from electronic annotation///0016042 // lipid catabolic process // inferred from electronic annotation///0046470 // phosphatidylcholine metabolic process // inferred from electronic annotation	0016020 // membrane // inferred from electronic annotation	0003824 // catalytic activity // inferred from electronic annotation///0004630 // phospholipase D activity // inferred from electronic annotation///0005509 // calcium ion binding // inferred from electronic annotation///0016787 // hydrolase activity // inferred from electronic annotation///0070290 // NAPE-specific phospholipase D activity // inferred from electronic annotation	os.50455.1.s1_at
lipid metabolism.lipid degradation.lysophospholipases.carboxylesterase	2.423	loc_os04g57380	acyl-protein thioesterase 1, putative, expressed			0016787 // hydrolase activity // inferred from electronic annotation	os.57028.1.s1_at
lipid metabolism.lipid degradation.beta-oxidation.acyl CoA DH	2.523	loc_os01g06600	glutaryl-CoA dehydrogenase, mitochondrial precursor, putative, expressed	0006635 // fatty acid beta-oxidation // inferred from electronic annotation///0008152 // metabolic process // inferred from electronic annotation///0009793 // embryo development ending in seed dormancy // inferred from electronic annotation///0055114 // oxidation-reduction process // inferred from electronic annotation	0005777 // peroxisome // inferred from electronic annotation	0003995 // acyl-CoA dehydrogenase activity // inferred from electronic annotation///0003997 // acyl-CoA oxidase activity // inferred from electronic annotation///0016491 // oxidoreductase activity // inferred from electronic annotation///0016627 // oxidoreductase activity, acting on the CH-CH group of donors // inferred from electronic annotation///0050660 // flavin adenine dinucleotide binding /…	os.1440.1.s1_at
lipid metabolism.lipid degradation.beta-oxidation.acyl CoA DH	2.544	loc_os06g24704	acyl-coenzyme A oxidase 2, putative, expressed	0006631 // fatty acid metabolic process // inferred from electronic annotation///0006635 // fatty acid beta-oxidation // inferred from electronic annotation///0008152 // metabolic process // inferred from electronic annotation///0055114 // oxidation-reduction process // inferred from electronic annotation	0005777 // peroxisome // inferred from electronic annotation	0003995 // acyl-CoA dehydrogenase activity // inferred from electronic annotation///0003997 // acyl-CoA oxidase activity // inferred from electronic annotation///0009055 // electron carrier activity // inferred from electronic annotation///0016491 // oxidoreductase activity // inferred from electronic annotation///0016627 // oxidoreductase activity, acting on the CH-CH group of donors // inferred…	os.27856.1.s1_at
lipid metabolism.lipid degradation.beta-oxidation.acyl CoA DH	5.558	loc_os05g07090	glutaryl-CoA dehydrogenase, mitochondrial precursor, putative, expressed	0006468 // protein phosphorylation // inferred from electronic annotation///0006635 // fatty acid beta-oxidation // inferred from electronic annotation///0008152 // metabolic process // inferred from electronic annotation///0009793 // embryo development ending in seed dormancy // inferred from electronic annotation///0055114 // oxidation-reduction process // inferred from electronic annotation	0005777 // peroxisome // inferred from electronic annotation	0003995 // acyl-CoA dehydrogenase activity // inferred from electronic annotation///0003997 // acyl-CoA oxidase activity // inferred from electronic annotation///0004672 // protein kinase activity // inferred from electronic annotation///0005524 // ATP binding // inferred from electronic annotation///0009055 // electron carrier activity // inferred from electronic annotation///0016491 // oxidored…	os.12993.1.s1_at
lipid metabolism.lipid degradation.beta-oxidation.acyl CoA DH	3.091	loc_os11g39220	acyl-coenzyme A oxidase 1, putative, expressed	0001676 // long-chain fatty acid metabolic process // inferred from electronic annotation///0006631 // fatty acid metabolic process // inferred from electronic annotation///0006635 // fatty acid beta-oxidation // inferred from electronic annotation///0008152 // metabolic process // inferred from electronic annotation///0009062 // fatty acid catabolic process // inferred from electronic annotation…	0005777 // peroxisome // inferred from electronic annotation	0003995 // acyl-CoA dehydrogenase activity // inferred from electronic annotation///0003997 // acyl-CoA oxidase activity // inferred from electronic annotation///0009055 // electron carrier activity // inferred from electronic annotation///0016491 // oxidoreductase activity // inferred from electronic annotation///0016627 // oxidoreductase activity, acting on the CH-CH group of donors // inferred…	os.7513.1.s1_at
lipid metabolism.lipid degradation.beta-oxidation.acyl-CoA thioesterase	2.871	loc_os02g57260	3-ketoacyl-CoA thiolase 2, peroxisomal precursor, putative, expressed	0008152 // metabolic process // inferred from electronic annotation///0010111 // glyoxysome organization // inferred from electronic annotation	0005730 // nucleolus // inferred from electronic annotation///0005739 // mitochondrion // inferred from electronic annotation///0005773 // vacuole // inferred from electronic annotation///0005777 // peroxisome // inferred from electronic annotation///0005886 // plasma membrane // inferred from electronic annotation///0009507 // chloroplast // inferred from electronic annotation///0016020 // membr…	0003824 // catalytic activity // inferred from electronic annotation///0003988 // acetyl-CoA C-acyltransferase activity // inferred from electronic annotation///0016740 // transferase activity // inferred from electronic annotation///0016746 // transferase activity, transferring acyl groups // inferred from electronic annotation///0016747 // transferase activity, transferring acyl groups other th…	os.8733.1.s1_at
lipid metabolism.lipid degradation.beta-oxidation.multifunctional	2.914	loc_os01g58380	3-hydroxybutyryl-CoA dehydrogenase, putative, expressed	0006631 // fatty acid metabolic process // inferred from electronic annotation///0006813 // potassium ion transport // inferred from electronic annotation///0008152 // metabolic process // inferred from electronic annotation///0009853 // photorespiration // inferred from electronic annotation///0046685 // response to arsenic-containing substance // inferred from electronic annotation///0048193 //…	0005777 // peroxisome // inferred from electronic annotation	0000166 // nucleotide binding // inferred from electronic annotation///0003824 // catalytic activity // inferred from electronic annotation///0003857 // 3-hydroxyacyl-CoA dehydrogenase activity // inferred from electronic annotation///0005488 // binding // inferred from electronic annotation///0008324 // cation transmembrane transporter activity // inferred from electronic annotation///0008691 //…	os.9992.1.s1_a_at
lipid metabolism.lipid degradation.beta-oxidation.multifunctional	2.583	loc_os02g17390	peroxisomal fatty acid beta-oxidation multifunctional protein, putative, expressed	0006629 // lipid metabolic process // inferred from electronic annotation///0006631 // fatty acid metabolic process // inferred from electronic annotation///0006635 // fatty acid beta-oxidation // inferred from direct assay///0006635 // fatty acid beta-oxidation // inferred from electronic annotation///0007275 // multicellular organismal development // inferred from electronic annotation///000815…	0005618 // cell wall // inferred from electronic annotation///0005737 // cytoplasm // inferred from electronic annotation///0005777 // peroxisome // inferred from electronic annotation///0005777 // peroxisome // non-traceable author statement///0005856 // cytoskeleton // inferred from electronic annotation///0005874 // microtubule // inferred from electronic annotation///0009506 // plasmodesma //…	0000166 // nucleotide binding // inferred from electronic annotation///0003723 // RNA binding // inferred from electronic annotation///0003729 // mRNA binding // inferred from direct assay///0003824 // catalytic activity // inferred from electronic annotation///0003857 // 3-hydroxyacyl-CoA dehydrogenase activity // inferred from electronic annotation///0004165 // dodecenoyl-CoA delta-isomerase ac…	os.9729.1.s1_a_at
lipid metabolism.lipid degradation.beta-oxidation.acyl CoA reductase	-5.125	loc_os04g28620	male sterility protein 2, putative, expressed	0008152 // metabolic process // inferred from electronic annotation		0003824 // catalytic activity // inferred from electronic annotation///0005488 // binding // inferred from electronic annotation///0080019 // fatty-acyl-CoA reductase alcohol-forming) activity // inferred from electronic annotation	os.8413.1.s1_at
lipid metabolism.lipid degradation.beta-oxidation.acyl CoA reductase	-7.978	MULTIPLE HITS: loc_os04g28520,loc_os04g28620) loc_os04g28520: 12004.m07967 protein fatty acyl coA reductase, putative, expressedloc_os04g28620: 12004.m07976 protein male sterility protein 2, putative, expressed	MULTIPLE HITS: loc_os04g28520,loc_os04g28620) loc_os04g28520: 12004.m07967 protein fatty acyl coA reductase, putative, expressedloc_os04g28620: 12004.m07976 protein male sterility protein 2, putative, expressed	0008152 // metabolic process // inferred from electronic annotation		0000166 // nucleotide binding // inferred from electronic annotation///0003824 // catalytic activity // inferred from electronic annotation///0005488 // binding // inferred from electronic annotation///0080019 // fatty-acyl-CoA reductase alcohol-forming) activity // inferred from electronic annotation	os.8413.2.a1_a_at
lipid metabolism.glycolipid synthesis.MGDG synthase	-2.102	loc_os09g25580	MGDG synthase type A, putative, expressed	0005975 // carbohydrate metabolic process // inferred from electronic annotation///0008152 // metabolic process // inferred from electronic annotation///0009247 // glycolipid biosynthetic process // inferred from electronic annotation///0009611 // response to wounding // inferred from electronic annotation///0009620 // response to fungus // inferred from electronic annotation///0009695 // jasmoni…	0009507 // chloroplast // inferred from electronic annotation///0009536 // plastid // inferred from electronic annotation///0009706 // chloroplast inner membrane // inferred from electronic annotation///0009941 // chloroplast envelope // inferred from electronic annotation///0016020 // membrane // inferred from electronic annotation///0031969 // chloroplast membrane // inferred from electronic an…	0008194 // UDP-glycosyltransferase activity // inferred from electronic annotation///0016491 // oxidoreductase activity // inferred from electronic annotation///0016740 // transferase activity // inferred from electronic annotation///0016757 // transferase activity, transferring glycosyl groups // inferred from electronic annotation///0016758 // transferase activity, transferring hexosyl groups /…	os.11912.1.s1_at
lipid metabolism.glycolipid synthesis.sulfolipid synthase	-2.094	loc_os01g04920	glycosyl transferase, group 1 family protein, putative, expressed	0009058 // biosynthetic process // inferred from electronic annotation///0009247 // glycolipid biosynthetic process // inferred from electronic annotation///0016036 // cellular response to phosphate starvation // inferred from electronic annotation	0009507 // chloroplast // inferred from electronic annotation///0009941 // chloroplast envelope // inferred from electronic annotation	0008194 // UDP-glycosyltransferase activity // inferred from electronic annotation///0046510 // UDP-sulfoquinovose:DAG sulfoquinovosyltransferase activity // inferred from electronic annotation	os.11870.1.s1_at

## Sheet: cell wall
Metabolic Pathway	Fold change RPI/RPUI	Gene locus id	Protein name and function	GO Biological Process	GO Cellular Component	GO Molecular Function	Affymetrix probe id
cell wall.precursor synthesis.UGE	3.32	MULTIPLE HITS: loc_os05g51670,loc_os05g51680) loc_os05g51670: 12005.m09229 protein UDP-glucose 4-epimerase GEPI48, putative, expressedloc_os05g51680: 12005.m09230 protein SCP-like extracellular protein, expressed	MULTIPLE HITS: loc_os05g51670,loc_os05g51680) loc_os05g51670: 12005.m09229 protein UDP-glucose 4-epimerase GEPI48, putative, expressedloc_os05g51680: 12005.m09230 protein SCP-like extracellular protein, expressed	0005975 // carbohydrate metabolic process // inferred from electronic annotation///0006012 // galactose metabolic process // inferred from electronic annotation///0006694 // steroid biosynthetic process // inferred from electronic annotation///0006950 // response to stress // inferred from electronic annotation///0008152 // metabolic process // inferred from electronic annotation///0009058 // bio…	0005795 // Golgi stack // inferred from electronic annotation///0005829 // cytosol // inferred from electronic annotation	0000166 // nucleotide binding // inferred from electronic annotation///0003824 // catalytic activity // inferred from electronic annotation///0003854 // 3-beta-hydroxy-delta5-steroid dehydrogenase activity // inferred from electronic annotation///0003978 // UDP-glucose 4-epimerase activity // inferred from electronic annotation///0005488 // binding // inferred from electronic annotation///0008831…	os.10131.1.s1_a_at
cell wall.precursor synthesis.AXS	-2.053	loc_os01g73790	bifunctional polymyxin resistance arnA protein, putative, expressed	0008152 // metabolic process // inferred from electronic annotation///0044237 // cellular metabolic process // inferred from electronic annotation		0003824 // catalytic activity // inferred from electronic annotation///0005488 // binding // inferred from electronic annotation///0050662 // coenzyme binding // inferred from electronic annotation	os.4743.1.s1_at
cell wall.precursor synthesis.UGD	-2.361	loc_os12g25690	UDP-glucose 6-dehydrogenase, putative, expressed	0006065 // UDP-glucuronate biosynthetic process // inferred from electronic annotation///0008152 // metabolic process // inferred from electronic annotation///0055114 // oxidation-reduction process // inferred from electronic annotation	0005618 // cell wall // inferred from electronic annotation///0005634 // nucleus // inferred from electronic annotation///0005829 // cytosol // inferred from electronic annotation	0003824 // catalytic activity // inferred from electronic annotation///0003979 // UDP-glucose 6-dehydrogenase activity // inferred from electronic annotation///0005488 // binding // inferred from electronic annotation///0016491 // oxidoreductase activity // inferred from electronic annotation///0016616 // oxidoreductase activity, acting on the CH-OH group of donors, NAD or NADP as acceptor // inf…	os.10473.1.s1_at
cell wall.precursor synthesis.UXS	-2.077	loc_os03g17230	UDP-glucuronic acid decarboxylase 1, putative, expressed	0005975 // carbohydrate metabolic process // inferred from electronic annotation///0006694 // steroid biosynthetic process // inferred from electronic annotation///0008152 // metabolic process // inferred from electronic annotation///0009058 // biosynthetic process // inferred from electronic annotation///0042732 // D-xylose metabolic process // inferred from electronic annotation///0044237 // ce…	0005794 // Golgi apparatus // inferred from electronic annotation	0000166 // nucleotide binding // inferred from electronic annotation///0003824 // catalytic activity // inferred from electronic annotation///0003854 // 3-beta-hydroxy-delta5-steroid dehydrogenase activity // inferred from electronic annotation///0005488 // binding // inferred from electronic annotation///0008831 // dTDP-4-dehydrorhamnose reductase activity // inferred from electronic annotation/…	os.49763.1.s1_s_at
cell wall.cellulose synthesis	-2.597	loc_os05g43530	CSLC7 - cellulose synthase-like family C, expressed		0000139 // Golgi membrane // inferred from electronic annotation///0005794 // Golgi apparatus // inferred from electronic annotation///0016020 // membrane // inferred from electronic annotation///0016021 // integral to membrane // inferred from electronic annotation	0016740 // transferase activity // inferred from electronic annotation///0016757 // transferase activity, transferring glycosyl groups // inferred from electronic annotation	osaffx.20285.2.s1_at
cell wall.cellulose synthesis	-2.203	loc_os05g43530	CSLC7 - cellulose synthase-like family C, expressed		0000139 // Golgi membrane // inferred from electronic annotation///0005794 // Golgi apparatus // inferred from electronic annotation///0016020 // membrane // inferred from electronic annotation///0016021 // integral to membrane // inferred from electronic annotation	0016740 // transferase activity // inferred from electronic annotation///0016757 // transferase activity, transferring glycosyl groups // inferred from electronic annotation	os.15705.1.s1_x_at
cell wall.cellulose synthesis	-3.844	MULTIPLE HITS: loc_os03g30250,loc_os03g30260) loc_os03g30250: 12003.m08287 protein phytochelatin synthetase-like conserved region family protein, expressedloc_os03g30260: 12003.m08288 protein COBRA-like protein 4 precursor, putative, expressed	MULTIPLE HITS: loc_os03g30250,loc_os03g30260) loc_os03g30250: 12003.m08287 protein phytochelatin synthetase-like conserved region family protein, expressedloc_os03g30260: 12003.m08288 protein COBRA-like protein 4 precursor, putative, expressed	0009651 // response to salt stress // inferred from electronic annotation///0009825 // multidimensional cell growth // inferred from electronic annotation///0010215 // cellulose microfibril organization // inferred from electronic annotation///0016049 // cell growth // inferred from electronic annotation	0005886 // plasma membrane // inferred from electronic annotation///0009505 // plant-type cell wall // inferred from electronic annotation///0009930 // longitudinal side of cell surface // inferred from electronic annotation///0016020 // membrane // inferred from electronic annotation///0016021 // integral to membrane // inferred from electronic annotation///0016023 // cytoplasmic membrane-bounde…	0030246 // carbohydrate binding // inferred from electronic annotation	os.50763.1.s1_at
cell wall.cellulose synthesis.cellulose synthase	2.422	loc_os02g49332	CSLE2 - cellulose synthase-like family E, expressed	0030244 // cellulose biosynthetic process // inferred from electronic annotation	0000139 // Golgi membrane // inferred from electronic annotation///0005783 // endoplasmic reticulum // inferred from electronic annotation///0005794 // Golgi apparatus // inferred from electronic annotation///0005886 // plasma membrane // inferred from electronic annotation///0016020 // membrane // inferred from reviewed computational analysis///0016021 // integral to membrane // inferred from el…	0016740 // transferase activity // inferred from electronic annotation///0016757 // transferase activity, transferring glycosyl groups // inferred from electronic annotation///0016760 // cellulose synthase UDP-forming) activity // inferred from electronic annotation	os.20406.3.s1_x_at
cell wall.cellulose synthesis.cellulose synthase	-4.743	loc_os07g36630	CSLF8 - cellulose synthase-like family F; beta1,3;1,4 glucan synthase, expressed	0030244 // cellulose biosynthetic process // inferred from electronic annotation	0000139 // Golgi membrane // inferred from electronic annotation///0005794 // Golgi apparatus // inferred from electronic annotation///0016020 // membrane // inferred from electronic annotation///0016021 // integral to membrane // inferred from electronic annotation	0016740 // transferase activity // inferred from electronic annotation///0016757 // transferase activity, transferring glycosyl groups // inferred from electronic annotation///0016760 // cellulose synthase UDP-forming) activity // inferred from electronic annotation	os.52482.1.s1_at
cell wall.cellulose synthesis.cellulose synthase	-2.057	loc_os10g32980	CESA7 - cellulose synthase, expressed	0009832 // plant-type cell wall biogenesis // inferred from electronic annotation///0009834 // secondary cell wall biogenesis // inferred from electronic annotation///0010413 // glucuronoxylan metabolic process // inferred from electronic annotation///0030244 // cellulose biosynthetic process // inferred from electronic annotation///0042546 // cell wall biogenesis // inferred from electronic anno…	0005886 // plasma membrane // inferred from electronic annotation///0016020 // membrane // inferred from electronic annotation///0016021 // integral to membrane // inferred from electronic annotation	0005515 // protein binding // inferred from electronic annotation///0008270 // zinc ion binding // inferred from electronic annotation///0016740 // transferase activity // inferred from electronic annotation///0016757 // transferase activity, transferring glycosyl groups // inferred from electronic annotation///0016759 // cellulose synthase activity // inferred from electronic annotation///001676…	os.3206.1.s1_at
cell wall.cellulose synthesis.cellulose synthase	-2.105	loc_os01g54620	CESA4 - cellulose synthase, expressed	0006970 // response to osmotic stress // inferred from electronic annotation///0009414 // response to water deprivation // inferred from electronic annotation///0009834 // secondary cell wall biogenesis // inferred from electronic annotation///0010116 // positive regulation of abscisic acid biosynthetic process // inferred from electronic annotation///0030244 // cellulose biosynthetic process // …	0005618 // cell wall // inferred from electronic annotation///0005886 // plasma membrane // inferred from electronic annotation///0016020 // membrane // inferred from electronic annotation///0016021 // integral to membrane // inferred from electronic annotation	0005515 // protein binding // inferred from electronic annotation///0008270 // zinc ion binding // inferred from electronic annotation///0016740 // transferase activity // inferred from electronic annotation///0016757 // transferase activity, transferring glycosyl groups // inferred from electronic annotation///0016760 // cellulose synthase UDP-forming) activity // inferred from electronic annota…	os.18724.2.s1_x_at
cell wall.cellulose synthesis.cellulose synthase	-2.132	loc_os08g06380	CSLF6 - cellulose synthase-like family F; beta1,3;1,4 glucan synthase, expressed				os.51604.1.s1_at
cell wall.cellulose synthesis.cellulose synthase	4.945	loc_os09g30120	CSLE1 - cellulose synthase-like family E, expressed	0030244 // cellulose biosynthetic process // inferred from electronic annotation	0000139 // Golgi membrane // inferred from electronic annotation///0005783 // endoplasmic reticulum // inferred from electronic annotation///0005794 // Golgi apparatus // inferred from electronic annotation///0005886 // plasma membrane // inferred from electronic annotation///0016020 // membrane // inferred from electronic annotation///0016021 // integral to membrane // inferred from electronic a…	0016740 // transferase activity // inferred from electronic annotation///0016757 // transferase activity, transferring glycosyl groups // inferred from electronic annotation///0016760 // cellulose synthase UDP-forming) activity // inferred from electronic annotation	os.6165.1.s1_a_at
cell wall.cellulose synthesis.cellulose synthase	-2.465	loc_os01g54620	CESA4 - cellulose synthase, expressed	0006970 // response to osmotic stress // inferred from electronic annotation///0009414 // response to water deprivation // inferred from electronic annotation///0009834 // secondary cell wall biogenesis // inferred from electronic annotation///0010116 // positive regulation of abscisic acid biosynthetic process // inferred from electronic annotation///0030244 // cellulose biosynthetic process // …	0005618 // cell wall // inferred from electronic annotation///0005886 // plasma membrane // inferred from electronic annotation///0016020 // membrane // inferred from electronic annotation///0016021 // integral to membrane // inferred from electronic annotation	0005515 // protein binding // inferred from electronic annotation///0008270 // zinc ion binding // inferred from electronic annotation///0016740 // transferase activity // inferred from electronic annotation///0016757 // transferase activity, transferring glycosyl groups // inferred from electronic annotation///0016760 // cellulose synthase UDP-forming) activity // inferred from electronic annota…	os.18724.1.s1_at
cell wall.cellulose synthesis.cellulose synthase	-2.251	loc_os01g54620	CESA4 - cellulose synthase, expressed	0006970 // response to osmotic stress // inferred from electronic annotation///0009414 // response to water deprivation // inferred from electronic annotation///0009834 // secondary cell wall biogenesis // inferred from electronic annotation///0010116 // positive regulation of abscisic acid biosynthetic process // inferred from electronic annotation///0030244 // cellulose biosynthetic process // …	0005618 // cell wall // inferred from electronic annotation///0005886 // plasma membrane // inferred from electronic annotation///0016020 // membrane // inferred from electronic annotation///0016021 // integral to membrane // inferred from electronic annotation	0005515 // protein binding // inferred from electronic annotation///0008270 // zinc ion binding // inferred from electronic annotation///0016740 // transferase activity // inferred from electronic annotation///0016757 // transferase activity, transferring glycosyl groups // inferred from electronic annotation///0016760 // cellulose synthase UDP-forming) activity // inferred from electronic annota…	os.18724.1.s1_a_at
cell wall.cell wall proteins.AGPs	-2.127	loc_os01g62380	fasciclin-like arabinogalactan protein 8 precursor, putative, expressed				os.42475.1.s1_at
cell wall.cell wall proteins.AGPs	-2.915	loc_os05g48890	fasciclin-like arabinogalactan protein 7 precursor, putative, expressed	0042309 // homoiothermy // inferred from electronic annotation///0050826 // response to freezing // inferred from electronic annotation		0050825 // ice binding // inferred from electronic annotation	osaffx.15160.1.s1_s_at
cell wall.cell wall proteins.AGPs	-2.183	loc_os08g39270	fasciclin-like arabinogalactan protein 7 precursor, putative, expressed	0006355 // regulation of transcription, DNA-dependent // inferred from electronic annotation	0005634 // nucleus // inferred from electronic annotation	0003677 // DNA binding // inferred from electronic annotation///0004879 // ligand-activated sequence-specific DNA binding RNA polymerase II transcription factor activity // inferred from electronic annotation	os.54871.1.s1_at
cell wall.cell wall proteins.AGPs	-2.202	loc_os09g30486	fasciclin-like arabinogalactan protein 7 precursor, putative, expressed	0006355 // regulation of transcription, DNA-dependent // inferred from electronic annotation///0006936 // muscle contraction // inferred from electronic annotation	0005634 // nucleus // inferred from electronic annotation	0003677 // DNA binding // inferred from electronic annotation///0003779 // actin binding // inferred from electronic annotation///0004879 // ligand-activated sequence-specific DNA binding RNA polymerase II transcription factor activity // inferred from electronic annotation///0005516 // calmodulin binding // inferred from electronic annotation///0017022 // myosin binding // inferred from electron…	os.52641.1.s1_at
cell wall.cell wall proteins.AGPs	-5.531	loc_os02g20560	fasciclin-like arabinogalactan protein 10 precursor, putative, expressed	0042309 // homoiothermy // inferred from electronic annotation///0050826 // response to freezing // inferred from electronic annotation		0050825 // ice binding // inferred from electronic annotation	os.17961.1.s1_a_at
cell wall.cell wall proteins.AGPs	-2.348	loc_os04g48490	fasciclin-like arabinogalactan protein 10 precursor, putative, expressed	0016068 // type I hypersensitivity // inferred from electronic annotation///0042309 // homoiothermy // inferred from electronic annotation///0050826 // response to freezing // inferred from electronic annotation		0050825 // ice binding // inferred from electronic annotation	osaffx.14326.1.s1_s_at
cell wall.cell wall proteins.AGPs	-2.617	loc_os05g48900	fasciclin-like arabinogalactan protein 7 precursor, putative, expressed	0042309 // homoiothermy // inferred from electronic annotation///0050826 // response to freezing // inferred from electronic annotation		0050825 // ice binding // inferred from electronic annotation	os.53704.1.s1_x_at
cell wall.cell wall proteins.AGPs	-3.131	loc_os05g48890	fasciclin-like arabinogalactan protein 7 precursor, putative, expressed	0042309 // homoiothermy // inferred from electronic annotation///0050826 // response to freezing // inferred from electronic annotation		0050825 // ice binding // inferred from electronic annotation	osaffx.15160.1.s1_at
cell wall.cell wall proteins.AGPs	-6.993	loc_os02g20540	fasciclin-like arabinogalactan protein 8 precursor, putative, expressed	0006355 // regulation of transcription, DNA-dependent // inferred from electronic annotation///0042309 // homoiothermy // inferred from electronic annotation///0050826 // response to freezing // inferred from electronic annotation	0005634 // nucleus // inferred from electronic annotation	0003677 // DNA binding // inferred from electronic annotation///0004879 // ligand-activated sequence-specific DNA binding RNA polymerase II transcription factor activity // inferred from electronic annotation///0050825 // ice binding // inferred from electronic annotation	os.14430.1.s1_at
cell wall.cell wall proteins.AGPs	-3.304	loc_os02g16500	AGP16, putative, expressed				os.12412.1.s1_at
cell wall.cell wall proteins.AGPs	-2.514	MULTIPLE HITS: loc_os09g07360,loc_os09g07350) loc_os09g07360: 12009.m21971 protein ABI3-interacting protein 2, putative, expressedloc_os09g07350: 12009.m04004 protein fasciclin-like arabinogalactan protein 8 precursor, putative, expressed	MULTIPLE HITS: loc_os09g07360,loc_os09g07350) loc_os09g07360: 12009.m21971 protein ABI3-interacting protein 2, putative, expressedloc_os09g07350: 12009.m04004 protein fasciclin-like arabinogalactan protein 8 precursor, putative, expressed		0005886 // plasma membrane // inferred from electronic annotation///0016020 // membrane // inferred from electronic annotation///0046658 // anchored to plasma membrane // inferred from electronic annotation		os.49544.1.s1_at
cell wall.cell wall proteins.proline rich proteins	-3.113	MULTIPLE HITS: loc_os03g14130,loc_os03g14120) loc_os03g14130: 12003.m06856 protein proline-rich protein, putative, expressedloc_os03g14120: 12003.m06855 protein dihydrodipicolinate reductase, putative, expressed	MULTIPLE HITS: loc_os03g14130,loc_os03g14120) loc_os03g14130: 12003.m06856 protein proline-rich protein, putative, expressedloc_os03g14120: 12003.m06855 protein dihydrodipicolinate reductase, putative, expressed		0016023 // cytoplasmic membrane-bounded vesicle // inferred from reviewed computational analysis		os.51228.2.a1_at
cell wall.degradation.cellulases and beta -1,4-glucanases	-4.497	loc_os02g03120	endoglucanase 1 precursor, putative, expressed	0000272 // polysaccharide catabolic process // inferred from electronic annotation///0005975 // carbohydrate metabolic process // inferred from electronic annotation///0008152 // metabolic process // inferred from electronic annotation///0030245 // cellulose catabolic process // inferred from electronic annotation	0005576 // extracellular region // inferred from electronic annotation	0003824 // catalytic activity // inferred from electronic annotation///0004553 // hydrolase activity, hydrolyzing O-glycosyl compounds // inferred from electronic annotation///0008810 // cellulase activity // inferred from electronic annotation///0016787 // hydrolase activity // inferred from electronic annotation///0016798 // hydrolase activity, acting on glycosyl bonds // inferred from electron…	os.54770.1.s1_at
cell wall.degradation.cellulases and beta -1,4-glucanases	-2.668	loc_os02g50040	endoglucanase 1 precursor, putative, expressed	0000272 // polysaccharide catabolic process // inferred from electronic annotation///0005975 // carbohydrate metabolic process // inferred from electronic annotation///0008152 // metabolic process // inferred from electronic annotation///0030245 // cellulose catabolic process // inferred from electronic annotation///0042547 // cell wall modification involved in multidimensional cell growth // inf…	0005576 // extracellular region // inferred from electronic annotation///0009507 // chloroplast // inferred from electronic annotation	0003824 // catalytic activity // inferred from electronic annotation///0004553 // hydrolase activity, hydrolyzing O-glycosyl compounds // inferred from electronic annotation///0008810 // cellulase activity // inferred from electronic annotation///0016787 // hydrolase activity // inferred from electronic annotation///0016798 // hydrolase activity, acting on glycosyl bonds // inferred from electron…	os.53973.1.s1_at
cell wall.degradation.mannan-xylose-arabinose-fucose	-2.263	loc_os02g51620	beta-D-xylosidase, putative, expressed	0005975 // carbohydrate metabolic process // inferred from electronic annotation		0004553 // hydrolase activity, hydrolyzing O-glycosyl compounds // inferred from electronic annotation///0016787 // hydrolase activity // inferred from electronic annotation	os.38849.1.s1_at
cell wall.degradation.mannan-xylose-arabinose-fucose	-2.245	loc_os04g44840	beta-D-xylosidase, putative, expressed	0005975 // carbohydrate metabolic process // inferred from electronic annotation	0005773 // vacuole // inferred from electronic annotation///0005774 // vacuolar membrane // inferred from electronic annotation///0005886 // plasma membrane // inferred from electronic annotation	0004553 // hydrolase activity, hydrolyzing O-glycosyl compounds // inferred from electronic annotation///0009044 // xylan 1,4-beta-xylosidase activity // inferred from electronic annotation///0016787 // hydrolase activity // inferred from electronic annotation	os.16394.1.s1_at
cell wall.degradation.mannan-xylose-arabinose-fucose	2.164	loc_os03g61270	1,4-beta-D-mannan endohydrolase precursor, putative, expressed	0005975 // carbohydrate metabolic process // inferred from electronic annotation	0016023 // cytoplasmic membrane-bounded vesicle // inferred from reviewed computational analysis	0003824 // catalytic activity // inferred from electronic annotation	os.38099.1.s1_at
cell wall.degradation.pectate lyases and polygalacturonases	-2.315	loc_os05g50960	polygalacturonase, putative, expressed	0005975 // carbohydrate metabolic process // inferred from electronic annotation///0008152 // metabolic process // inferred from electronic annotation	0005576 // extracellular region // inferred from electronic annotation///0016020 // membrane // inferred from reviewed computational analysis///0016023 // cytoplasmic membrane-bounded vesicle // inferred from reviewed computational analysis	0004650 // polygalacturonase activity // inferred from electronic annotation///0016787 // hydrolase activity // inferred from electronic annotation///0016798 // hydrolase activity, acting on glycosyl bonds // inferred from electronic annotation	osaffx.15187.1.s1_at
cell wall.degradation.pectate lyases and polygalacturonases	-3.752	MULTIPLE HITS: loc_os01g44970,loc_os01g45060) loc_os01g44970: 12001.m10703 protein polygalacturonase precursor, putative, expressedloc_os01g45060: 12001.m10712 protein polygalacturonase precursor, putative	MULTIPLE HITS: loc_os01g44970,loc_os01g45060) loc_os01g44970: 12001.m10703 protein polygalacturonase precursor, putative, expressedloc_os01g45060: 12001.m10712 protein polygalacturonase precursor, putative	0005975 // carbohydrate metabolic process // inferred from electronic annotation///0008152 // metabolic process // inferred from electronic annotation	0005576 // extracellular region // inferred from electronic annotation	0004650 // polygalacturonase activity // inferred from electronic annotation///0016787 // hydrolase activity // inferred from electronic annotation///0016798 // hydrolase activity, acting on glycosyl bonds // inferred from electronic annotation	os.48563.1.s1_x_at
cell wall.degradation.pectate lyases and polygalacturonases	3.57	loc_os10g26940	polygalacturonase-1 non-catalytic beta subunit precursor, putative, expressed	0006355 // regulation of transcription, DNA-dependent // inferred from electronic annotation	0005634 // nucleus // inferred from electronic annotation	0003677 // DNA binding // inferred from electronic annotation///0004879 // ligand-activated sequence-specific DNA binding RNA polymerase II transcription factor activity // inferred from electronic annotation	os.37718.1.s1_at
cell wall.degradation.pectate lyases and polygalacturonases	-3.435	loc_os02g15690	polygalacturonase, putative, expressed	0005975 // carbohydrate metabolic process // inferred from electronic annotation///0008152 // metabolic process // inferred from electronic annotation	0005576 // extracellular region // inferred from electronic annotation	0004650 // polygalacturonase activity // inferred from electronic annotation///0016787 // hydrolase activity // inferred from electronic annotation///0016798 // hydrolase activity, acting on glycosyl bonds // inferred from electronic annotation	os.27198.1.s1_at
cell wall.modification	-3.135	loc_os09g23220	xyloglucan endotransglucosylase/hydrolase protein 28 precursor, putative, expressed	0005975 // carbohydrate metabolic process // inferred from electronic annotation///0006073 // cellular glucan metabolic process // inferred from electronic annotation///0010087 // phloem or xylem histogenesis // inferred from electronic annotation///0010154 // fruit development // inferred from electronic annotation///0080086 // stamen filament development // inferred from electronic annotation	0005618 // cell wall // inferred from electronic annotation///0048046 // apoplast // inferred from electronic annotation	0004553 // hydrolase activity, hydrolyzing O-glycosyl compounds // inferred from electronic annotation///0016740 // transferase activity // inferred from electronic annotation///0016762 // xyloglucan:xyloglucosyl transferase activity // inferred from electronic annotation	os.47986.2.a1_x_at
cell wall.modification	3.425	loc_os03g04020	expansin-like 3 precursor, putative, expressed	0019953 // sexual reproduction // inferred from electronic annotation	0005576 // extracellular region // inferred from electronic annotation///0005618 // cell wall // inferred from electronic annotation///0009505 // plant-type cell wall // inferred from electronic annotation///0016020 // membrane // inferred from electronic annotation		os.21349.1.s1_at
cell wall.modification	3.816	loc_os03g63760	xyloglucan endotransglucosylase/hydrolase protein 30 precursor, putative, expressed	0005975 // carbohydrate metabolic process // inferred from electronic annotation///0006073 // cellular glucan metabolic process // inferred from electronic annotation	0005618 // cell wall // inferred from electronic annotation///0016023 // cytoplasmic membrane-bounded vesicle // inferred from reviewed computational analysis///0048046 // apoplast // inferred from electronic annotation	0004553 // hydrolase activity, hydrolyzing O-glycosyl compounds // inferred from electronic annotation///0016740 // transferase activity // inferred from electronic annotation///0016762 // xyloglucan:xyloglucosyl transferase activity // inferred from electronic annotation///0016787 // hydrolase activity // inferred from electronic annotation	os.49099.1.s1_at
cell wall.modification	-2.066	loc_os03g06980	TATA-binding protein-associated factor 2N, putative, expressed	0051260 // protein homooligomerization // inferred from electronic annotation	0016020 // membrane // inferred from electronic annotation	0003676 // nucleic acid binding // inferred from electronic annotation	osaffx.12759.1.s1_s_at
cell wall.modification	2.012	loc_os04g15840	alpha-expansin 1 precursor, putative, expressed	0009664 // plant-type cell wall organization // inferred from electronic annotation///0009826 // unidimensional cell growth // inferred from electronic annotation///0009828 // plant-type cell wall loosening // inferred from electronic annotation///0009831 // plant-type cell wall modification involved in multidimensional cell growth // inferred from electronic annotation	0005576 // extracellular region // inferred from electronic annotation///0005618 // cell wall // inferred from electronic annotation///0016020 // membrane // inferred from electronic annotation		os.2696.1.s1_at
cell wall.modification	2.252	MULTIPLE HITS: loc_os03g49464,loc_os06g48030,loc_os08g14109,loc_os06g22919,loc_os05g39370,loc_os06g03750,loc_os03g36630,loc_os02g56420,loc_os11g12000,loc_os03g41438,loc_os02g01332,loc_os08g02830,loc_os03g58764,loc_os12g08140,loc_os02g01510,loc_os01g09930,loc_os06g37820,loc_os03g08900) loc_os03g49464: 12003.m09945 protein pentatricopeptide repeat protein PPR868-14, putative, expressedloc_os06g4803…	MULTIPLE HITS: loc_os03g49464,loc_os06g48030,loc_os08g14109,loc_os06g22919,loc_os05g39370,loc_os06g03750,loc_os03g36630,loc_os02g56420,loc_os11g12000,loc_os03g41438,loc_os02g01332,loc_os08g02830,loc_os03g58764,loc_os12g08140,loc_os02g01510,loc_os01g09930,loc_os06g37820,loc_os03g08900) loc_os03g49464: 12003.m09945 protein pentatricopeptide repeat protein PPR868-14, putative, expressedloc_os06g4803…	0006979 // response to oxidative stress // inferred from electronic annotation///0055114 // oxidation-reduction process // inferred from electronic annotation		0004601 // peroxidase activity // inferred from electronic annotation///0005506 // iron ion binding // inferred from electronic annotation///0005509 // calcium ion binding // inferred from electronic annotation///0009055 // electron carrier activity // inferred from electronic annotation///0016491 // oxidoreductase activity // inferred from electronic annotation///0020037 // heme binding // infer…	osaffx.28164.2.s1_at
cell wall.modification	-2.732	loc_os03g13570	xyloglucan endotransglucosylase/hydrolase protein 27 precursor, putative, expressed	0005975 // carbohydrate metabolic process // inferred from electronic annotation///0006073 // cellular glucan metabolic process // inferred from electronic annotation///0010087 // phloem or xylem histogenesis // inferred from electronic annotation///0010154 // fruit development // inferred from electronic annotation///0080086 // stamen filament development // inferred from electronic annotation	0005618 // cell wall // inferred from electronic annotation///0016023 // cytoplasmic membrane-bounded vesicle // inferred from reviewed computational analysis///0048046 // apoplast // inferred from electronic annotation	0004553 // hydrolase activity, hydrolyzing O-glycosyl compounds // inferred from electronic annotation///0016762 // xyloglucan:xyloglucosyl transferase activity // inferred from electronic annotation///0016787 // hydrolase activity // inferred from electronic annotation	os.51174.1.s1_at
cell wall.modification	3.411	loc_os06g22919	xyloglucan endotransglucosylase/hydrolase protein 21 precursor, putative, expressed	0005975 // carbohydrate metabolic process // inferred from electronic annotation///0006073 // cellular glucan metabolic process // inferred from electronic annotation	0005618 // cell wall // inferred from electronic annotation///0048046 // apoplast // inferred from electronic annotation	0004553 // hydrolase activity, hydrolyzing O-glycosyl compounds // inferred from electronic annotation///0016762 // xyloglucan:xyloglucosyl transferase activity // inferred from electronic annotation	osaffx.4907.1.s1_x_at
cell wall.modification	-2.081	loc_os07g34580	xyloglucan endotransglucosylase/hydrolase protein 8 precursor, putative, expressed	0005975 // carbohydrate metabolic process // inferred from electronic annotation///0006073 // cellular glucan metabolic process // inferred from electronic annotation	0005618 // cell wall // inferred from electronic annotation///0048046 // apoplast // inferred from electronic annotation	0004553 // hydrolase activity, hydrolyzing O-glycosyl compounds // inferred from electronic annotation///0016740 // transferase activity // inferred from electronic annotation///0016762 // xyloglucan:xyloglucosyl transferase activity // inferred from electronic annotation///0016798 // hydrolase activity, acting on glycosyl bonds // inferred from electronic annotation	os.9967.1.s1_at
cell wall.modification	3.959	loc_os06g48180	xyloglucan endotransglucosylase/hydrolase protein 23 precursor, putative, expressed	0005975 // carbohydrate metabolic process // inferred from electronic annotation///0006073 // cellular glucan metabolic process // inferred from electronic annotation	0005618 // cell wall // inferred from electronic annotation///0048046 // apoplast // inferred from electronic annotation	0004553 // hydrolase activity, hydrolyzing O-glycosyl compounds // inferred from electronic annotation///0016762 // xyloglucan:xyloglucosyl transferase activity // inferred from electronic annotation	os.27205.1.s1_at
cell wall.modification	-2.034	loc_os04g44780	rare lipoprotein A like double-psi beta-barrel containing protein, expressed	0006949 // syncytium formation // inferred from electronic annotation///0019953 // sexual reproduction // inferred from electronic annotation	0005576 // extracellular region // inferred from electronic annotation///0009536 // plastid // inferred from reviewed computational analysis		osaffx.4092.1.s1_s_at
cell wall.modification	-2.353	loc_os02g43550	nuc-1 negative regulatory protein preg, putative, expressed	0000079 // regulation of cyclin-dependent protein serine/threonine kinase activity // inferred from electronic annotation		0019901 // protein kinase binding // inferred from electronic annotation	os.55804.1.s1_at
cell wall.pectin*esterases.PME	2.362	MULTIPLE HITS: loc_os09g39770,loc_os09g39760) loc_os09g39770: 12009.m06914 protein C2 domain containing protein, expressedloc_os09g39760: 12009.m06913 protein pectinesterase-2 precursor, putative, expressed	MULTIPLE HITS: loc_os09g39770,loc_os09g39760) loc_os09g39770: 12009.m06914 protein C2 domain containing protein, expressedloc_os09g39760: 12009.m06913 protein pectinesterase-2 precursor, putative, expressed	0051260 // protein homooligomerization // inferred from electronic annotation	0016020 // membrane // inferred from electronic annotation		os.10654.1.s1_s_at
cell wall.pectin*esterases.PME	2.383	loc_os01g57854	pectinesterase-1 precursor, putative, expressed	0042545 // cell wall modification // inferred from electronic annotation///0043086 // negative regulation of catalytic activity // inferred from electronic annotation	0005618 // cell wall // inferred from electronic annotation///0005886 // plasma membrane // inferred from electronic annotation	0004857 // enzyme inhibitor activity // inferred from electronic annotation///0016787 // hydrolase activity // inferred from electronic annotation///0030599 // pectinesterase activity // inferred from electronic annotation///0045330 // aspartyl esterase activity // inferred from electronic annotation	os.27505.1.s1_at
cell wall.pectin*esterases.PME	-5.086	loc_os04g46740	pectinesterase-4 precursor, putative, expressed	0016572 // histone phosphorylation // inferred from electronic annotation///0042545 // cell wall modification // inferred from electronic annotation	0005618 // cell wall // inferred from electronic annotation///0009505 // plant-type cell wall // inferred from electronic annotation	0016787 // hydrolase activity // inferred from electronic annotation///0030599 // pectinesterase activity // inferred from electronic annotation///0045330 // aspartyl esterase activity // inferred from electronic annotation	os.52445.1.s1_at
cell wall.pectin*esterases.acetyl esterase	-3.172	loc_os02g47400	protein carboxylic ester hydrolase, putative, expressed			0004091 // carboxylesterase activity // inferred from electronic annotation	os.52664.1.s1_at
cell wall.pectin*esterases.acetyl esterase	-5.383	loc_os01g66850	carboxylic ester hydrolase, putative, expressed				os.12623.1.s1_at
cell wall.pectin*esterases.acetyl esterase	-2.22	loc_os10g40290	pectinacetylesterase family protein, expressed				os.52091.1.s1_at
cell wall.pectin*esterases.acetyl esterase	-3.063	loc_os04g51340	pectinacetylesterase precursor, putative, expressed		0005618 // cell wall // inferred from electronic annotation///0009505 // plant-type cell wall // inferred from electronic annotation///0016020 // membrane // inferred from electronic annotation		os.8064.1.s1_at

[truncated: 9 more sheets: Mito electron transport, TCA, OPP, gluconeogenesis, fermentation, glycolysis, minor carbohydrate metabolism, major carbohydrate metabolism, photosynthesis]
