# Supplementary material for: Metabolic and transcriptomic changes induced in host during hypersensitive response mediated resistance in rice against the Asian rice gall midge
Source: Rice (N Y). 2016 Feb 19;9:5. doi: 10.1186/s12284-016-0077-6 (PMC4759115; doi:10.1186/s12284-016-0077-6)
Supplement: Additional file 7: Table S4. — Overview of deregulation of transcripts, involved in light reaction and Calvin cycle of photosynthesis and tetrapyrrole synthesis pathway, in the resistant host (RP) upon gall midge biotype 1 (GMB1) infestation. Detailed information such as fold change in relative expression of these transcripts upon gall midge infestation (Fold change RPI/RPUI), their gene locus ids, protein name and function, GO annotation, pathways, Affymetrix probe ids is provided. RP: indica rice variety RP2068-18-3-5, I: infested, UI: un-infested. (XLSX 16 kb) [file 12284_2016_77_MOESM7_ESM.xlsx]

## Sheet: light reaction_photosynthesis
Metabolic Pathway	Fold change RPI/RPUI	Gene locus id	Protein name and function	GO Biological Process	GO Cellular Component	GO Molecular Function	Affymetrix probe id
PS.lightreaction.photosystem II.LHC-II	-2.493	loc_os01g41710	chlorophyll a-b binding protein 2, chloroplast precursor, putative, expressed	0009637 // response to blue light // inferred from electronic annotation///0009765 // photosynthesis, light harvesting // inferred from electronic annotation///0010114 // response to red light // inferred from electronic annotation///0010218 // response to far red light // inferred from electronic annotation///0015979 // photosynthesis // inferred from electronic annotation///0015979 // photosynt…	0005739 // mitochondrion // inferred from electronic annotation///0009507 // chloroplast // inferred from electronic annotation///0009522 // photosystem I // inferred from electronic annotation///0009523 // photosystem II // inferred from electronic annotation///0009535 // chloroplast thylakoid membrane // inferred from electronic annotation///0009535 // chloroplast thylakoid membrane // inferred…	0000287 // magnesium ion binding // inferred from electronic annotation///0016168 // chlorophyll binding // inferred from electronic annotation///0046872 // metal ion binding // inferred from electronic annotation	os.7941.2.s1_a_at
PS.lightreaction.photosystem II.LHC-II	-2.259	loc_os04g38410	chlorophyll a-b binding protein CP24, chloroplast precursor, putative, expressed	0006816 // calcium ion transport // inferred from electronic annotation///0007030 // Golgi organization // inferred from electronic annotation///0009651 // response to salt stress // inferred from electronic annotation///0009765 // photosynthesis, light harvesting // inferred from electronic annotation///0010196 // nonphotochemical quenching // inferred from electronic annotation///0015979 // pho…	0009507 // chloroplast // inferred from electronic annotation///0009534 // chloroplast thylakoid // inferred from electronic annotation///0009535 // chloroplast thylakoid membrane // inferred from electronic annotation///0009579 // thylakoid // inferred from electronic annotation///0009783 // photosystem II antenna complex // inferred from electronic annotation///0009941 // chloroplast envelope /…	0016168 // chlorophyll binding // inferred from electronic annotation	os.5869.1.s1_a_at
PS.lightreaction.photosystem II.LHC-II	-2.476	loc_os07g37240	expressed protein	0009637 // response to blue light // inferred from electronic annotation///0009765 // photosynthesis, light harvesting // inferred from electronic annotation///0010114 // response to red light // inferred from electronic annotation///0010218 // response to far red light // inferred from electronic annotation///0015979 // photosynthesis // inferred from electronic annotation	0009507 // chloroplast // inferred from electronic annotation///0009535 // chloroplast thylakoid membrane // inferred from electronic annotation///0009579 // thylakoid // inferred from electronic annotation///0009941 // chloroplast envelope // inferred from electronic annotation///0010287 // plastoglobule // inferred from electronic annotation///0016020 // membrane // inferred from electronic ann…	0046872 // metal ion binding // inferred from electronic annotation	os.12624.1.s1_s_at
PS.lightreaction.photosystem II.LHC-II	-2.132	loc_os11g13890	chlorophyll a-b binding protein M9, chloroplast precursor, putative, expressed	0006364 // rRNA processing // inferred from electronic annotation///0009637 // response to blue light // inferred from electronic annotation///0009644 // response to high light intensity // inferred from electronic annotation///0009744 // response to sucrose stimulus // inferred from electronic annotation///0009765 // photosynthesis, light harvesting // inferred from electronic annotation///00101…	0005739 // mitochondrion // inferred from reviewed computational analysis///0009507 // chloroplast // inferred from electronic annotation///0009517 // PSII associated light-harvesting complex II // inferred from electronic annotation///0009533 // chloroplast stromal thylakoid // inferred from electronic annotation///0009534 // chloroplast thylakoid // inferred from electronic annotation///0009535…	0016168 // chlorophyll binding // inferred from electronic annotation///0046872 // metal ion binding // inferred from electronic annotation	osaffx.18836.1.s1_x_at
PS.lightreaction.photosystem II.LHC-II	-2.695	loc_os07g37550	chlorophyll a-b binding protein of LHCII type III, chloroplast precursor, putative, expressed	0009765 // photosynthesis, light harvesting // inferred from electronic annotation///0015979 // photosynthesis // inferred from electronic annotation	0009507 // chloroplast // inferred from electronic annotation///0009534 // chloroplast thylakoid // inferred from electronic annotation///0009535 // chloroplast thylakoid membrane // inferred from electronic annotation///0009579 // thylakoid // inferred from electronic annotation///0016020 // membrane // inferred from electronic annotation///0030076 // light-harvesting complex // inferred from el…	0005198 // structural molecule activity // inferred from electronic annotation///0046872 // metal ion binding // inferred from electronic annotation	os.28216.2.s1_s_at
PS.lightreaction.photosystem II.LHC-II	-2.563	MULTIPLE HITS: loc_os01g52240,loc_os01g52250) loc_os01g52240: 12001.m11398 protein chlorophyll a-b binding protein 2, chloroplast precursor, putative, expressedloc_os01g52250: 12001.m11399 protein glycogen synthase, putative, expressed	MULTIPLE HITS: loc_os01g52240,loc_os01g52250) loc_os01g52240: 12001.m11398 protein chlorophyll a-b binding protein 2, chloroplast precursor, putative, expressedloc_os01g52250: 12001.m11399 protein glycogen synthase, putative, expressed	0009637 // response to blue light // inferred from electronic annotation///0009765 // photosynthesis, light harvesting // inferred from electronic annotation///0010114 // response to red light // inferred from electronic annotation///0010218 // response to far red light // inferred from electronic annotation///0015979 // photosynthesis // inferred from electronic annotation	0005739 // mitochondrion // inferred from electronic annotation///0009507 // chloroplast // inferred from electronic annotation///0009535 // chloroplast thylakoid membrane // inferred from electronic annotation///0009579 // thylakoid // inferred from electronic annotation///0009941 // chloroplast envelope // inferred from electronic annotation///0010287 // plastoglobule // inferred from electroni…	0046872 // metal ion binding // inferred from electronic annotation	os.28216.1.s1_a_at
PS.lightreaction.photosystem II.LHC-II	-2.092	loc_os03g39610	chlorophyll a-b binding protein, chloroplast precursor, putative, expressed	0009637 // response to blue light // inferred from electronic annotation///0009765 // photosynthesis, light harvesting // inferred from electronic annotation///0010114 // response to red light // inferred from electronic annotation///0010218 // response to far red light // inferred from electronic annotation///0015979 // photosynthesis // inferred from electronic annotation///0018298 // protein-c…	0005886 // plasma membrane // inferred from electronic annotation///0009507 // chloroplast // inferred from electronic annotation///0009522 // photosystem I // inferred from electronic annotation///0009523 // photosystem II // inferred from electronic annotation///0009535 // chloroplast thylakoid membrane // inferred from electronic annotation///0009536 // plastid // inferred from reviewed comput…	0000287 // magnesium ion binding // inferred from electronic annotation///0016168 // chlorophyll binding // inferred from electronic annotation///0046872 // metal ion binding // inferred from electronic annotation	os.12296.1.s1_at
PS.lightreaction.photosystem II.LHC-II	-2.292	loc_os04g38410	chlorophyll a-b binding protein CP24, chloroplast precursor, putative, expressed	0006816 // calcium ion transport // inferred from electronic annotation///0007030 // Golgi organization // inferred from electronic annotation///0009651 // response to salt stress // inferred from electronic annotation///0009765 // photosynthesis, light harvesting // inferred from electronic annotation///0010196 // nonphotochemical quenching // inferred from electronic annotation///0015979 // pho…	0009507 // chloroplast // inferred from electronic annotation///0009534 // chloroplast thylakoid // inferred from electronic annotation///0009535 // chloroplast thylakoid membrane // inferred from electronic annotation///0009579 // thylakoid // inferred from electronic annotation///0009783 // photosystem II antenna complex // inferred from electronic annotation///0009941 // chloroplast envelope /…	0016168 // chlorophyll binding // inferred from electronic annotation	os.5869.3.s1_x_at
PS.lightreaction.photosystem II.LHC-II	-3.003	loc_os01g41710	chlorophyll a-b binding protein 2, chloroplast precursor, putative, expressed	0009637 // response to blue light // inferred from electronic annotation///0009765 // photosynthesis, light harvesting // inferred from electronic annotation///0010114 // response to red light // inferred from electronic annotation///0010218 // response to far red light // inferred from electronic annotation///0015979 // photosynthesis // inferred from electronic annotation///0015979 // photosynt…	0005739 // mitochondrion // inferred from electronic annotation///0009507 // chloroplast // inferred from electronic annotation///0009522 // photosystem I // inferred from electronic annotation///0009523 // photosystem II // inferred from electronic annotation///0009535 // chloroplast thylakoid membrane // inferred from electronic annotation///0009535 // chloroplast thylakoid membrane // inferred…	0000287 // magnesium ion binding // inferred from electronic annotation///0016168 // chlorophyll binding // inferred from electronic annotation///0046872 // metal ion binding // inferred from electronic annotation	os.7941.2.s1_s_at
PS.lightreaction.photosystem II.PSII polypeptide subunits	-3.075	MULTIPLE HITS: loc_os07g01490,loc_os07g01480) loc_os07g01490: 12007.m04629 protein kinesin-1, putative, expressedloc_os07g01480: 12007.m29034 protein oxygen evolving enhancer protein 3 containing protein, expressed	MULTIPLE HITS: loc_os07g01490,loc_os07g01480) loc_os07g01490: 12007.m04629 protein kinesin-1, putative, expressedloc_os07g01480: 12007.m29034 protein oxygen evolving enhancer protein 3 containing protein, expressed	0007018 // microtubule-based movement // inferred from electronic annotation	0005871 // kinesin complex // inferred from electronic annotation///0005874 // microtubule // inferred from electronic annotation	0000166 // nucleotide binding // inferred from electronic annotation///0003774 // motor activity // inferred from electronic annotation///0003777 // microtubule motor activity // inferred from electronic annotation///0005524 // ATP binding // inferred from electronic annotation///0008017 // microtubule binding // inferred from electronic annotation	os.14671.1.s1_at
PS.lightreaction.photosystem II.PSII polypeptide subunits	-2.232	loc_os08g02630	photosystem II core complex proteins psbY, chloroplast precursor, putative, expressed	0006364 // rRNA processing // inferred from electronic annotation///0009657 // plastid organization // inferred from electronic annotation///0010207 // photosystem II assembly // inferred from electronic annotation///0015979 // photosynthesis // inferred from electronic annotation///0019344 // cysteine biosynthetic process // inferred from electronic annotation///0019684 // photosynthesis, light …	0009523 // photosystem II // inferred from electronic annotation///0009533 // chloroplast stromal thylakoid // inferred from electronic annotation///0009535 // chloroplast thylakoid membrane // inferred from electronic annotation///0009536 // plastid // inferred from reviewed computational analysis///0016020 // membrane // inferred from reviewed computational analysis///0016021 // integral to mem…	0030145 // manganese ion binding // inferred from electronic annotation///0050825 // ice binding // inferred from electronic annotation	os.51086.1.s1_x_at
PS.lightreaction.photosystem II.PSII polypeptide subunits	-7.786	loc_os01g64960	photosystem II 22 kDa protein, chloroplast precursor, putative, expressed	0009765 // photosynthesis, light harvesting // inferred from electronic annotation///0010196 // nonphotochemical quenching // inferred from electronic annotation///0080167 // response to karrikin // inferred from electronic annotation	0009507 // chloroplast // inferred from electronic annotation///0009535 // chloroplast thylakoid membrane // inferred from electronic annotation///0009579 // thylakoid // inferred from electronic annotation///0016020 // membrane // inferred from electronic annotation		os.10671.1.s1_at
PS.lightreaction.photosystem I.PSI polypeptide subunits	-2.836	loc_os01g55570	thylakoid membrane phosphoprotein 14 kda, chloroplast precursor, putative, expressed	0006364 // rRNA processing // inferred from electronic annotation///0009657 // plastid organization // inferred from electronic annotation///0010103 // stomatal complex morphogenesis // inferred from electronic annotation///0010207 // photosystem II assembly // inferred from electronic annotation///0019684 // photosynthesis, light reaction // inferred from electronic annotation///0035304 // regul…	0009535 // chloroplast thylakoid membrane // inferred from electronic annotation		os.9814.1.s1_at
PS.lightreaction.other electron carrier ox/red).ferredoxin	-2.86	loc_os08g35710	expressed protein				os.28002.1.s1_at
PS.lightreaction.other electron carrier ox/red).ferredoxin	-2.214	loc_os02g58740	expressed protein				os.50023.1.s1_at
PS.lightreaction.other electron carrier ox/red).ferredoxin	-2.099	loc_os02g58740	expressed protein				os.50023.1.s1_x_at
PS.lightreaction.other electron carrier ox/red).ferredoxin	-2.824	loc_os04g33630	ferredoxin-3, chloroplast precursor, putative, expressed	0009688 // abscisic acid biosynthetic process // inferred from electronic annotation///0022900 // electron transport chain // inferred from electronic annotation	0009536 // plastid // inferred from electronic annotation	0005506 // iron ion binding // inferred from electronic annotation///0009055 // electron carrier activity // inferred from electronic annotation///0046872 // metal ion binding // inferred from electronic annotation///0051536 // iron-sulfur cluster binding // inferred from electronic annotation///0051537 // 2 iron, 2 sulfur cluster binding // inferred from electronic annotation	os.49129.1.s1_at
PS.lightreaction.other electron carrier ox/red).ferredoxin reductase	-2.436	loc_os06g01850	ferredoxin--NADP reductase, leaf isozyme, chloroplast precursor, putative, expressed	0000165 // MAPK cascade // inferred from electronic annotation///0006098 // pentose-phosphate shunt // inferred from electronic annotation///0006364 // rRNA processing // inferred from electronic annotation///0006612 // protein targeting to membrane // inferred from electronic annotation///0006810 // transport // inferred from electronic annotation///0009409 // response to cold // inferred from e…	0009507 // chloroplast // inferred from electronic annotation///0009534 // chloroplast thylakoid // inferred from electronic annotation///0009535 // chloroplast thylakoid membrane // inferred from electronic annotation///0009536 // plastid // inferred from reviewed computational analysis///0009570 // chloroplast stroma // inferred from electronic annotation///0009579 // thylakoid // inferred from…	0003959 // NADPH dehydrogenase activity // inferred from electronic annotation///0004324 // ferredoxin-NADP+ reductase activity // inferred from electronic annotation///0008266 // polyU) RNA binding // inferred from electronic annotation///0009055 // electron carrier activity // inferred from electronic annotation///0016491 // oxidoreductase activity // inferred from electronic annotation///00451…	os.10696.1.s1_at
PS.lightreaction.NADH DH	-3.214	loc_os01g20110	expressed protein		0009507 // chloroplast // inferred from electronic annotation///0009535 // chloroplast thylakoid membrane // inferred from electronic annotation///0009941 // chloroplast envelope // inferred from electronic annotation		os.33704.3.s1_x_at
PS.photorespiration.aminotransferases peroxisomal	2.345	loc_os08g39300	serine--glyoxylate aminotransferase, putative, expressed	0006833 // water transport // inferred from electronic annotation///0008152 // metabolic process // inferred from electronic annotation///0009651 // response to salt stress // inferred from electronic annotation///0009750 // response to fructose stimulus // inferred from electronic annotation///0009853 // photorespiration // inferred from electronic annotation///0030003 // cellular cation homeost…	0005777 // peroxisome // inferred from electronic annotation///0005886 // plasma membrane // inferred from electronic annotation///0009507 // chloroplast // inferred from electronic annotation///0009570 // chloroplast stroma // inferred from electronic annotation///0016020 // membrane // inferred from electronic annotation///0048046 // apoplast // inferred from electronic annotation	0003824 // catalytic activity // inferred from electronic annotation///0004760 // serine-pyruvate transaminase activity // inferred from electronic annotation///0008453 // alanine-glyoxylate transaminase activity // inferred from electronic annotation///0008483 // transaminase activity // inferred from electronic annotation///0016740 // transferase activity // inferred from electronic annotation/…	os.10113.1.s1_at
PS.calvin cyle.GAP	-3.628	loc_os04g38600	glyceraldehyde-3-phosphate dehydrogenase A, chloroplast precursor, putative, expressed	0006006 // glucose metabolic process // inferred from electronic annotation///0008152 // metabolic process // inferred from electronic annotation///0009409 // response to cold // inferred from electronic annotation///0009416 // response to light stimulus // inferred from electronic annotation///0009744 // response to sucrose stimulus // inferred from electronic annotation///0055114 // oxidation-r…	0009507 // chloroplast // inferred from electronic annotation///0009535 // chloroplast thylakoid membrane // inferred from electronic annotation///0009570 // chloroplast stroma // inferred from electronic annotation///0009941 // chloroplast envelope // inferred from electronic annotation///0010319 // stromule // inferred from electronic annotation///0016020 // membrane // inferred from electronic…	0003824 // catalytic activity // inferred from electronic annotation///0004365 // glyceraldehyde-3-phosphate dehydrogenase NAD+) phosphorylating) activity // inferred from electronic annotation///0005488 // binding // inferred from electronic annotation///0016491 // oxidoreductase activity // inferred from electronic annotation///0016620 // oxidoreductase activity, acting on the aldehyde or oxo g…	os.28203.1.s1_a_at
PS.calvin cyle.GAP	-2.21	loc_os03g03720	glyceraldehyde-3-phosphate dehydrogenase B, chloroplast precursor, putative, expressed	0006006 // glucose metabolic process // inferred from electronic annotation///0006096 // glycolysis // inferred from reviewed computational analysis///0006098 // pentose-phosphate shunt // inferred from electronic annotation///0006364 // rRNA processing // inferred from electronic annotation///0006412 // translation // inferred from electronic annotation///0006636 // unsaturated fatty acid biosyn…	0005840 // ribosome // inferred from electronic annotation///0009535 // chloroplast thylakoid membrane // inferred from electronic annotation///0009536 // plastid // inferred from reviewed computational analysis///0009570 // chloroplast stroma // inferred from electronic annotation///0009941 // chloroplast envelope // inferred from electronic annotation///0010319 // stromule // inferred from elec…	0000166 // nucleotide binding // inferred from electronic annotation///0003735 // structural constituent of ribosome // inferred from electronic annotation///0003824 // catalytic activity // inferred from electronic annotation///0004365 // glyceraldehyde-3-phosphate dehydrogenase NAD+) phosphorylating) activity // inferred from reviewed computational analysis///0005488 // binding // inferred from…	os.4329.1.s1_at
PS.calvin cyle.FBPase	-2.522	loc_os03g16050	fructose-1,6-bisphosphatase, chloroplast precursor, putative, expressed	0000023 // maltose metabolic process // inferred from electronic annotation///0005975 // carbohydrate metabolic process // inferred from electronic annotation///0005985 // sucrose metabolic process // inferred from electronic annotation///0006000 // fructose metabolic process // inferred from electronic annotation///0006098 // pentose-phosphate shunt // inferred from electronic annotation///00063…	0009507 // chloroplast // inferred from electronic annotation///0009536 // plastid // inferred from reviewed computational analysis///0009570 // chloroplast stroma // inferred from electronic annotation///0010319 // stromule // inferred from electronic annotation///0048046 // apoplast // inferred from electronic annotation	0000287 // magnesium ion binding // inferred from electronic annotation///0016787 // hydrolase activity // inferred from electronic annotation///0042132 // fructose 1,6-bisphosphate 1-phosphatase activity // inferred from electronic annotation///0042578 // phosphoric ester hydrolase activity // inferred from electronic annotation///0046872 // metal ion binding // inferred from electronic annotati…	os.11756.1.s1_s_at
PS.calvin cyle.RPE	-2.008	MULTIPLE HITS: loc_os03g07310,loc_os03g07300) loc_os03g07310: 12003.m34793 protein axi 1 protein, putative, expressedloc_os03g07300: 12003.m06244 protein ribulose-phosphate 3-epimerase, chloroplast precursor, putative, expressed	MULTIPLE HITS: loc_os03g07310,loc_os03g07300) loc_os03g07310: 12003.m34793 protein axi 1 protein, putative, expressedloc_os03g07300: 12003.m06244 protein ribulose-phosphate 3-epimerase, chloroplast precursor, putative, expressed		0009507 // chloroplast // inferred from electronic annotation		os.52078.1.s1_at

## Sheet: Calvin cycle
Metabolic Pathway	Fold change RPI/RPUI	Gene locus id	Protein name and function	GO Biological Process	GO Cellular Component	GO Molecular Function	Affymetrix probe id
PS.calvin cyle.GAP	-3.628	loc_os04g38600	glyceraldehyde-3-phosphate dehydrogenase A, chloroplast precursor, putative, expressed	0006006 // glucose metabolic process // inferred from electronic annotation///0008152 // metabolic process // inferred from electronic annotation///0009409 // response to cold // inferred from electronic annotation///0009416 // response to light stimulus // inferred from electronic annotation///0009744 // response to sucrose stimulus // inferred from electronic annotation///0055114 // oxidation-r…	0009507 // chloroplast // inferred from electronic annotation///0009535 // chloroplast thylakoid membrane // inferred from electronic annotation///0009570 // chloroplast stroma // inferred from electronic annotation///0009941 // chloroplast envelope // inferred from electronic annotation///0010319 // stromule // inferred from electronic annotation///0016020 // membrane // inferred from electronic…	0003824 // catalytic activity // inferred from electronic annotation///0004365 // glyceraldehyde-3-phosphate dehydrogenase NAD+) phosphorylating) activity // inferred from electronic annotation///0005488 // binding // inferred from electronic annotation///0016491 // oxidoreductase activity // inferred from electronic annotation///0016620 // oxidoreductase activity, acting on the aldehyde or oxo g…	os.28203.1.s1_a_at
PS.calvin cyle.GAP	-2.21	loc_os03g03720	glyceraldehyde-3-phosphate dehydrogenase B, chloroplast precursor, putative, expressed	0006006 // glucose metabolic process // inferred from electronic annotation///0006096 // glycolysis // inferred from reviewed computational analysis///0006098 // pentose-phosphate shunt // inferred from electronic annotation///0006364 // rRNA processing // inferred from electronic annotation///0006412 // translation // inferred from electronic annotation///0006636 // unsaturated fatty acid biosyn…	0005840 // ribosome // inferred from electronic annotation///0009535 // chloroplast thylakoid membrane // inferred from electronic annotation///0009536 // plastid // inferred from reviewed computational analysis///0009570 // chloroplast stroma // inferred from electronic annotation///0009941 // chloroplast envelope // inferred from electronic annotation///0010319 // stromule // inferred from elec…	0000166 // nucleotide binding // inferred from electronic annotation///0003735 // structural constituent of ribosome // inferred from electronic annotation///0003824 // catalytic activity // inferred from electronic annotation///0004365 // glyceraldehyde-3-phosphate dehydrogenase NAD+) phosphorylating) activity // inferred from reviewed computational analysis///0005488 // binding // inferred from…	os.4329.1.s1_at
PS.calvin cyle.FBPase	-2.522	loc_os03g16050	fructose-1,6-bisphosphatase, chloroplast precursor, putative, expressed	0000023 // maltose metabolic process // inferred from electronic annotation///0005975 // carbohydrate metabolic process // inferred from electronic annotation///0005985 // sucrose metabolic process // inferred from electronic annotation///0006000 // fructose metabolic process // inferred from electronic annotation///0006098 // pentose-phosphate shunt // inferred from electronic annotation///00063…	0009507 // chloroplast // inferred from electronic annotation///0009536 // plastid // inferred from reviewed computational analysis///0009570 // chloroplast stroma // inferred from electronic annotation///0010319 // stromule // inferred from electronic annotation///0048046 // apoplast // inferred from electronic annotation	0000287 // magnesium ion binding // inferred from electronic annotation///0016787 // hydrolase activity // inferred from electronic annotation///0042132 // fructose 1,6-bisphosphate 1-phosphatase activity // inferred from electronic annotation///0042578 // phosphoric ester hydrolase activity // inferred from electronic annotation///0046872 // metal ion binding // inferred from electronic annotati…	os.11756.1.s1_s_at
PS.calvin cyle.RPE	-2.008	MULTIPLE HITS: loc_os03g07310,loc_os03g07300) loc_os03g07310: 12003.m34793 protein axi 1 protein, putative, expressedloc_os03g07300: 12003.m06244 protein ribulose-phosphate 3-epimerase, chloroplast precursor, putative, expressed	MULTIPLE HITS: loc_os03g07310,loc_os03g07300) loc_os03g07310: 12003.m34793 protein axi 1 protein, putative, expressedloc_os03g07300: 12003.m06244 protein ribulose-phosphate 3-epimerase, chloroplast precursor, putative, expressed		0009507 // chloroplast // inferred from electronic annotation		os.52078.1.s1_at

## Sheet: tetrapyrrole synthesis
Metabolic Pathway	Fold change RPI/RPUI	Gene locus id	Protein name and function	GO Biological Process	GO Cellular Component	GO Molecular Function	Affymetrix probe id
tetrapyrrole synthesis.GSA	2.667	loc_os04g52450	aminotransferase y4uB, putative, expressed	0008152 // metabolic process // inferred from electronic annotation	0005739 // mitochondrion // inferred from electronic annotation	0003824 // catalytic activity // inferred from electronic annotation///0008483 // transaminase activity // inferred from electronic annotation///0016740 // transferase activity // inferred from electronic annotation///0030170 // pyridoxal phosphate binding // inferred from electronic annotation	os.14095.1.s1_at
tetrapyrrole synthesis.GSA	27.181	loc_os04g52440	aminotransferase y4uB, putative, expressed	0008152 // metabolic process // inferred from electronic annotation	0005739 // mitochondrion // inferred from electronic annotation	0003824 // catalytic activity // inferred from electronic annotation///0008483 // transaminase activity // inferred from electronic annotation///0016740 // transferase activity // inferred from electronic annotation///0030170 // pyridoxal phosphate binding // inferred from electronic annotation	os.53822.1.s1_x_at
tetrapyrrole synthesis.GSA	2.091	loc_os03g44150	ornithine aminotransferase, putative, expressed	0006561 // proline biosynthetic process // inferred from electronic annotation///0006593 // ornithine catabolic process // inferred from electronic annotation///0006635 // fatty acid beta-oxidation // inferred from electronic annotation///0006979 // response to oxidative stress // inferred from mutant phenotype///0007031 // peroxisome organization // inferred from electronic annotation///0009408 …	0005739 // mitochondrion // inferred from reviewed computational analysis///0005759 // mitochondrial matrix // inferred from electronic annotation	0003824 // catalytic activity // inferred from electronic annotation///0004587 // ornithine-oxo-acid transaminase activity // inferred from electronic annotation///0008270 // zinc ion binding // inferred from electronic annotation///0008483 // transaminase activity // inferred from electronic annotation///0016740 // transferase activity // inferred from electronic annotation///0030170 // pyridoxa…	os.18830.1.s2_at
tetrapyrrole synthesis.protoporphyrin IX oxidase	-2.932	loc_os01g18320	protoporphyrinogen oxidase, chloroplast precursor, putative, expressed	0006779 // porphyrin-containing compound biosynthetic process // inferred from electronic annotation///0006782 // protoporphyrinogen IX biosynthetic process // inferred from electronic annotation///0006783 // heme biosynthetic process // inferred from electronic annotation///0015995 // chlorophyll biosynthetic process // inferred from electronic annotation///0042309 // homoiothermy // inferred fr…	0009507 // chloroplast // inferred from electronic annotation///0009534 // chloroplast thylakoid // inferred from electronic annotation///0009536 // plastid // inferred from electronic annotation///0009941 // chloroplast envelope // inferred from electronic annotation	0004499 // N,N-dimethylaniline monooxygenase activity // inferred from electronic annotation///0004729 // oxygen-dependent protoporphyrinogen oxidase activity // inferred from electronic annotation///0009055 // electron carrier activity // inferred from electronic annotation///0016491 // oxidoreductase activity // inferred from electronic annotation///0050660 // flavin adenine dinucleotide bindin…	os.5439.1.s1_a_at
tetrapyrrole synthesis.magnesium protoporphyrin IX methyltransferase	-2.452	loc_os06g04150	magnesium-protoporphyrin O-methyltransferase, putative, expressed	0006364 // rRNA processing // inferred from electronic annotation///0008152 // metabolic process // inferred from electronic annotation///0009405 // pathogenesis // inferred from electronic annotation///0010155 // regulation of proton transport // inferred from electronic annotation///0015979 // photosynthesis // inferred from electronic annotation///0015995 // chlorophyll biosynthetic process //…	0005727 // extrachromosomal circular DNA // inferred from electronic annotation///0009507 // chloroplast // inferred from electronic annotation///0009534 // chloroplast thylakoid // inferred from electronic annotation///0009535 // chloroplast thylakoid membrane // inferred from electronic annotation///0009941 // chloroplast envelope // inferred from electronic annotation	0003676 // nucleic acid binding // inferred from electronic annotation///0004519 // endonuclease activity // inferred from electronic annotation///0008168 // methyltransferase activity // inferred from electronic annotation///0016740 // transferase activity // inferred from electronic annotation///0046406 // magnesium protoporphyrin IX methyltransferase activity // inferred from electronic annota…	os.50876.1.s1_at
tetrapyrrole synthesis.protochlorophyllide reductase	-2.191	loc_os04g58200	protochlorophyllide reductase A, chloroplast precursor, putative, expressed	0008152 // metabolic process // inferred from electronic annotation///0009239 // enterobactin biosynthetic process // inferred from electronic annotation///0009723 // response to ethylene stimulus // inferred from electronic annotation///0015979 // photosynthesis // inferred from electronic annotation///0015995 // chlorophyll biosynthetic process // inferred from electronic annotation///0016068 /…	0009507 // chloroplast // inferred from electronic annotation///0009535 // chloroplast thylakoid membrane // inferred from electronic annotation///0009536 // plastid // inferred from electronic annotation///0009941 // chloroplast envelope // inferred from electronic annotation///0016020 // membrane // inferred from electronic annotation	0000166 // nucleotide binding // inferred from electronic annotation///0003824 // catalytic activity // inferred from electronic annotation///0003959 // NADPH dehydrogenase activity // inferred from electronic annotation///0005488 // binding // inferred from electronic annotation///0008667 // 2,3-dihydro-2,3-dihydroxybenzoate dehydrogenase activity // inferred from electronic annotation///0016491…	os.12363.1.s1_at
tetrapyrrole synthesis.heme oxygenase	2.172	loc_os06g40080	heme oxygenase 1, putative, expressed	0006788 // heme oxidation // inferred from electronic annotation///0006788 // heme oxidation // inferred from sequence or structural similarity///0009585 // red, far-red light phototransduction // inferred from electronic annotation///0009648 // photoperiodism // inferred from genetic interaction///0009648 // photoperiodism // inferred from mutant phenotype///0010019 // chloroplast-nucleus signal…	0009507 // chloroplast // inferred from electronic annotation///0009536 // plastid // inferred from mutant phenotype///0009536 // plastid // inferred from electronic annotation	0003700 // sequence-specific DNA binding transcription factor activity // inferred from mutant phenotype///0004392 // heme oxygenase decyclizing) activity // inferred from electronic annotation///0004392 // heme oxygenase decyclizing) activity // inferred from sequence or structural similarity///0016491 // oxidoreductase activity // inferred from electronic annotation///0020037 // heme binding //…	os.20352.1.s1_at
