# Supplementary material for: Metabolic and transcriptomic changes induced in host during hypersensitive response mediated resistance in rice against the Asian rice gall midge
Source: Rice (N Y). 2016 Feb 19;9:5. doi: 10.1186/s12284-016-0077-6 (PMC4759115; doi:10.1186/s12284-016-0077-6)
Supplement: Additional file 8: Table S5. — Microarray analyses of rice tissues challenged with the Asian rice gall midge biotype 1 (GMB1). Transcripts have been placed into several bins using MapMan software and information relating to fold change in relative gene expression values (fold change) between infested (RPI) and un-infested tissues (RPUI), Affymetrix gene ids, description of the transcript is provided. RP: indica rice variety RP2068-18-3-5. (XLSX 234 kb) [file 12284_2016_77_MOESM8_ESM.xlsx]

## Sheet: photosynthesis
	MapMan bin name	Affymetrix Probe id	Type	Description	Fold change between infested and un-infested host tissues
BinCode	BinName	id	type	description	FC-I/UI
1.1.1.1	PS.lightreaction.photosystem II.LHC-II	os.7941.2.s1_a_at	Transcript	(loc_os01g41710):12001.m10439 protein chlorophyll a-b binding protein 2, chloroplast precursor, putative, expressed	-2.493	down
1.1.1.1	PS.lightreaction.photosystem II.LHC-II	os.5869.1.s1_a_at	Transcript	(loc_os04g38410):12004.m08831 protein chlorophyll a-b binding protein CP24, chloroplast precursor, putative, expressed	-2.259
1.1.1.1	PS.lightreaction.photosystem II.LHC-II	os.12624.1.s1_s_at	Transcript	(loc_os07g37240):12007.m07974 protein expressed protein	-2.476
1.1.1.1	PS.lightreaction.photosystem II.LHC-II	osaffx.18836.1.s1_x_at	Transcript	(loc_os11g13890):12011.m05528 protein chlorophyll a-b binding protein M9, chloroplast precursor, putative, expressed	-2.132
1.1.1.1	PS.lightreaction.photosystem II.LHC-II	os.28216.2.s1_s_at	Transcript	(loc_os07g37550):12007.m08005 protein chlorophyll a-b binding protein of LHCII type III, chloroplast precursor, putative, expressed	-2.695
1.1.1.1	PS.lightreaction.photosystem II.LHC-II	os.28216.1.s1_a_at	Transcript	MULTIPLE HITS: (loc_os01g52240,loc_os01g52250) loc_os01g52240: 12001.m11398 protein chlorophyll a-b binding protein 2, chloroplast precursor, putative, expressedloc_os01g52250: 12001.m11399 protein glycogen synthase, putative, expressed	-2.563
1.1.1.1	PS.lightreaction.photosystem II.LHC-II	os.12296.1.s1_at	Transcript	(loc_os03g39610):12003.m09047 protein chlorophyll a-b binding protein, chloroplast precursor, putative, expressed	-2.092
1.1.1.1	PS.lightreaction.photosystem II.LHC-II	os.5869.3.s1_x_at	Transcript	(loc_os04g38410):12004.m08831 protein chlorophyll a-b binding protein CP24, chloroplast precursor, putative, expressed	-2.292
1.1.1.1	PS.lightreaction.photosystem II.LHC-II	os.7941.2.s1_s_at	Transcript	(loc_os01g41710):12001.m10439 protein chlorophyll a-b binding protein 2, chloroplast precursor, putative, expressed	-3.003
1.1.1.2	PS.lightreaction.photosystem II.PSII polypeptide subunits	os.14671.1.s1_at	Transcript	MULTIPLE HITS: (loc_os07g01490,loc_os07g01480) loc_os07g01490: 12007.m04629 protein kinesin-1, putative, expressedloc_os07g01480: 12007.m29034 protein oxygen evolving enhancer protein 3 containing protein, expressed	-3.075	down
1.1.1.2	PS.lightreaction.photosystem II.PSII polypeptide subunits	os.51086.1.s1_x_at	Transcript	(loc_os08g02630):12008.m04406 protein photosystem II core complex proteins psbY, chloroplast precursor, putative, expressed	-2.232
1.1.1.2	PS.lightreaction.photosystem II.PSII polypeptide subunits	os.10671.1.s1_at	Transcript	(loc_os01g64960):12001.m12609 protein photosystem II 22 kDa protein, chloroplast precursor, putative, expressed	-7.786
1.1.2.2	PS.lightreaction.photosystem I.PSI polypeptide subunits	os.9814.1.s1_at	Transcript	(loc_os01g55570):12001.m11714 protein thylakoid membrane phosphoprotein 14 kda, chloroplast precursor, putative, expressed	-2.836	down
1.1.5.2	PS.lightreaction.other electron carrier (ox/red).ferredoxin	os.28002.1.s1_at	Transcript	(loc_os08g35710):12008.m07560 protein expressed protein	-2.86	down
1.1.5.2	PS.lightreaction.other electron carrier (ox/red).ferredoxin	os.50023.1.s1_at	Transcript	(loc_os02g58740):12002.m10894 protein expressed protein	-2.214
1.1.5.2	PS.lightreaction.other electron carrier (ox/red).ferredoxin	os.50023.1.s1_x_at	Transcript	(loc_os02g58740):12002.m10894 protein expressed protein	-2.099
1.1.5.2	PS.lightreaction.other electron carrier (ox/red).ferredoxin	os.49129.1.s1_at	Transcript	(loc_os04g33630):12004.m08458 protein ferredoxin-3, chloroplast precursor, putative, expressed	-2.824
1.1.5.3	PS.lightreaction.other electron carrier (ox/red).ferredoxin reductase	os.10696.1.s1_at	Transcript	(loc_os06g01850):12006.m04921 protein ferredoxin--NADP reductase, leaf isozyme, chloroplast precursor, putative, expressed	-2.436	down
1.1.6	PS.lightreaction.NADH DH	os.33704.3.s1_x_at	Transcript	(loc_os01g20110):12001.m08546 protein expressed protein	-3.214	down
1.2.3	PS.photorespiration.aminotransferases peroxisomal	os.10113.1.s1_at	Transcript	(loc_os08g39300):12008.m07911 protein serine--glyoxylate aminotransferase, putative, expressed	2.345	up
1.3.4	PS.calvin cyle.GAP	os.28203.1.s1_a_at	Transcript	(loc_os04g38600):12004.m35327 protein glyceraldehyde-3-phosphate dehydrogenase A, chloroplast precursor, putative, expressed	-3.628	down
1.3.4	PS.calvin cyle.GAP	os.4329.1.s1_at	Transcript	(loc_os03g03720):12003.m34774 protein glyceraldehyde-3-phosphate dehydrogenase B, chloroplast precursor, putative, expressed	-2.21
1.3.7	PS.calvin cyle.FBPase	os.11756.1.s1_s_at	Transcript	(loc_os03g16050):12003.m07042 protein fructose-1,6-bisphosphatase, chloroplast precursor, putative, expressed	-2.522	down
1.3.11	PS.calvin cyle.RPE	os.52078.1.s1_at	Transcript	MULTIPLE HITS: (loc_os03g07310,loc_os03g07300) loc_os03g07310: 12003.m34793 protein axi 1 protein, putative, expressedloc_os03g07300: 12003.m06244 protein ribulose-phosphate 3-epimerase, chloroplast precursor, putative, expressed	-2.008	down

## Sheet: major CHO metabolism
BinCode	BinName	id	type	description	FC-I/UI
2.1.1.2	major CHO metabolism.synthesis.sucrose.SPP	os.49091.1.s1_at	Transcript	(loc_os05g05270):12005.m27698 protein sucrose phosphate synthase, putative, expressed	3.639	up
2.1.1.3	major CHO metabolism.synthesis.sucrose.FBPase	os.25619.1.s1_at	Transcript	(loc_os05g36270):12005.m07858 protein fructose-1,6-bisphosphatase, cytosolic, putative, expressed	2.889	up
2.1.2.2	major CHO metabolism.synthesis.starch.starch synthase	os.9212.1.s1_at	Transcript	(loc_os07g22930):12007.m06576 protein granule-bound starch synthase 1b, chloroplast precursor, putative, expressed	-2.133	down
2.1.2.2	major CHO metabolism.synthesis.starch.starch synthase	os.28216.1.s1_a_at	Transcript	MULTIPLE HITS: (loc_os01g52240,loc_os01g52250) loc_os01g52240: 12001.m11398 protein chlorophyll a-b binding protein 2, chloroplast precursor, putative, expressedloc_os01g52250: 12001.m11399 protein glycogen synthase, putative, expressed	-2.563
2.1.2.4	major CHO metabolism.synthesis.starch.debranching	os.361.1.s1_at	Transcript	(loc_os04g08270):12004.m06116 protein limit dextrinase, putative, expressed	-2.004	down
2.1.2.4	major CHO metabolism.synthesis.starch.debranching	osaffx.23081.1.s1_at	Transcript	(loc_os09g29404):12009.m60231 protein glycogen operon protein glgX, putative, expressed	-3.147
2.2.1.1	major CHO metabolism.degradation.sucrose.fructokinase	os.7203.1.s1_at	Transcript	MULTIPLE HITS: (loc_os01g63220,loc_os01g63230) loc_os01g63220: 12001.m42537 protein protein kinase, putative, expressedloc_os01g63230: 12001.m12439 protein axi 1 like protein, putative, expressed	2.663	up
2.2.1.3.2	major CHO metabolism.degradation.sucrose.invertases.cell wall	os.2296.1.s1_at	Transcript	(loc_os09g08072):12009.m04076 protein beta-fructofuranosidase, insoluble isoenzyme 7 precursor, putative, expressed	2.541	mostly up
2.2.1.3.2	major CHO metabolism.degradation.sucrose.invertases.cell wall	os.9416.1.s1_at	Transcript	(loc_os02g33110):12002.m08404 protein beta-fructofuranosidase, insoluble isoenzyme 1 precursor, putative, expressed	2.405
2.2.1.3.2	major CHO metabolism.degradation.sucrose.invertases.cell wall	os.50640.1.s1_at	Transcript	(loc_os04g33740):12004.m08469 protein beta-fructofuranosidase, insoluble isoenzyme 2 precursor, putative, expressed	-2.931
2.2.1.4	major CHO metabolism.degradation.sucrose.hexokinase	os.6114.1.s1_at	Transcript	(loc_os05g09500):12005.m27731 protein hexokinase-1, putative, expressed	2.954	50% up
2.2.1.4	major CHO metabolism.degradation.sucrose.hexokinase	osaffx.23999.1.s1_x_at	Transcript	(loc_os01g71320):12001.m13175 protein hexokinase-1, putative, expressed	-3.793
2.2.1.5	major CHO metabolism.degradation.sucrose.Susy	os.17890.1.s1_at	Transcript	(loc_os03g22120):12003.m07615 protein sucrose synthase 2, putative, expressed	4.092	up
2.2.2.1	major CHO metabolism.degradation.starch.starch cleavage	os.28098.1.s1_at	Transcript	(loc_os10g32810):12010.m06117 protein beta-amylase, putative, expressed	3.296	up
2.2.2.1	major CHO metabolism.degradation.starch.starch cleavage	os.50953.1.s1_at	Transcript	(loc_os06g49970):12006.m09521 protein alpha-amylase isozyme C2 precursor, putative, expressed	2.801
2.2.2.1	major CHO metabolism.degradation.starch.starch cleavage	os.12452.1.s1_s_at	Transcript	(loc_os08g36910):12008.m07679 protein alpha-amylase isozyme 3D precursor, putative, expressed	2.115
2.2.2.1	major CHO metabolism.degradation.starch.starch cleavage	os.52181.1.s1_at	Transcript	(loc_os06g46284):12006.m09154 protein alpha-glucosidase precursor, putative, expressed	5.006
2.2.2.1	major CHO metabolism.degradation.starch.starch cleavage	os.10339.1.s1_at	Transcript	(loc_os03g04770):12003.m06004 protein beta-amylase, putative, expressed	2.623
2.2.2.1	major CHO metabolism.degradation.starch.starch cleavage	os.46618.1.s1_at	Transcript	(loc_os10g41550):12010.m06918 protein beta-amylase, putative, expressed	3.27

## Sheet: minor CHO metabolism
BinCode	BinName	id	type	description	FC-I/UI
3.1.1.2	minor CHO metabolism.raffinose family.galactinol synthases.putative	os.2677.1.s1_at	Transcript	(loc_os07g48830):12007.m09092 protein galactinol synthase 3, putative, expressed	3.84	up
3.1.2.2	minor CHO metabolism.raffinose family.raffinose synthases.putative	os.6418.1.s1_at	Transcript	(loc_os01g07530):12001.m07379 protein stachyose synthase precursor, putative, expressed	3.934	up
3.2.2	minor CHO metabolism.trehalose.TPP	os.8024.1.s1_at	Transcript	MULTIPLE HITS: (loc_os07g30170,loc_os07g30160) loc_os07g30170: 12007.m07288 protein beta-ureidopropionase, putative, expressedloc_os07g30160: 12007.m07287 protein ATTPPA, putative, expressed	2.792	up
3.2.3	minor CHO metabolism.trehalose.potential TPS/TPP	os.12391.1.s1_a_at	Transcript	(loc_os02g54820):12002.m33905 protein trehalose-6-phosphate synthase, putative, expressed	2.044	up
3.2.3	minor CHO metabolism.trehalose.potential TPS/TPP	os.18678.1.s1_at	Transcript	(loc_os09g20990):12009.m05306 protein trehalose 6-phosphate synthase, putative, expressed	2.269
3.3	minor CHO metabolism.sugar alcohols	os.27561.1.s1_at	Transcript	(loc_os02g08130):12002.m06159 protein carbohydrate kinase, putative, expressed	2.128	up
3.5	minor CHO metabolism.others	os.8600.1.s1_at	Transcript	(loc_os04g37480):12004.m08737 protein NAD(P)H-dependent oxidoreductase, putative, expressed	-2.26	mostly down
3.5	minor CHO metabolism.others	os.996.1.s1_at	Transcript	(loc_os01g01620):12001.m06807 protein ribokinase, putative, expressed	2.527
3.5	minor CHO metabolism.others	os.46268.1.s1_at	Transcript	(loc_os10g02390):12010.m03659 protein NAD(P)H-dependent oxidoreductase, putative, expressed	5.919
3.5	minor CHO metabolism.others	os.8112.1.s1_at	Transcript	(loc_os07g04990):12007.m04965 protein aldo-keto reductase/ oxidoreductase, putative, expressed	-3.898
3.5	minor CHO metabolism.others	os.5197.1.s1_a_at	Transcript	(loc_os01g46950):12001.m10892 protein apospory-associated protein C, putative, expressed	-2.907
3.5	minor CHO metabolism.others	os.5197.1.s1_at	Transcript	(loc_os01g46950):12001.m10892 protein apospory-associated protein C, putative, expressed	-2.613
3.6	minor CHO metabolism.callose	osaffx.28210.1.s1_at	Transcript	(loc_os06g51270):12006.m09650 protein CALS1, putative, expressed	-2.06	down
3.8.1	minor CHO metabolism.galactose.galactokinases	os.18948.1.s1_at	Transcript	(loc_os02g04840):12002.m05832 protein ARA1, putative, expressed	2.528	up

## Sheet: glycolysis
BinCode	BinName	id	type	description	FC-I/UI
4.4	glycolysis.PPFK	os.17997.2.s1_x_at	Transcript	(loc_os10g26570):12010.m05597 protein pyrophosphate--fructose 6-phosphate 1-phosphotransferase, putative, expressed	2.242	up
4.4	glycolysis.PPFK	os.17997.1.s1_at	Transcript	(loc_os10g26570):12010.m05597 protein pyrophosphate--fructose 6-phosphate 1-phosphotransferase, putative, expressed	2.994
4.5	glycolysis.pyrophosphate-fructose-6-P phosphotransferase	os.12866.1.s1_at	Transcript	(loc_os02g48360):12002.m09870 protein pyrophosphate--fructose 6-phosphate 1-phosphotransferase alpha subunit, putative, expressed	-2.779	down
4.7	glycolysis.aldolase	os.10579.1.s1_at	Transcript	(loc_os08g02700):12008.m04413 protein fructose-bisphosphate aldolase cytoplasmic isozyme, putative, expressed	2.371	up
4.9	glycolysis.glyceraldehyde 3-phosphate dehydrogenase	os.28203.1.s1_a_at	Transcript	(loc_os04g38600):12004.m35327 protein glyceraldehyde-3-phosphate dehydrogenase A, chloroplast precursor, putative, expressed	-3.628	down
4.9	glycolysis.glyceraldehyde 3-phosphate dehydrogenase	os.4329.1.s1_at	Transcript	(loc_os03g03720):12003.m34774 protein glyceraldehyde-3-phosphate dehydrogenase B, chloroplast precursor, putative, expressed	-2.21

## Sheet: fermentation
BinCode	BinName	id	type	description	FC-I/UI
5.1	fermentation.LDH	osaffx.28164.2.s1_at	Transcript	MULTIPLE HITS: (loc_os03g49464,loc_os06g48030,loc_os08g14109,loc_os06g22919,loc_os05g39370,loc_os06g03750,loc_os03g36630,loc_os02g56420,loc_os11g12000,loc_os03g41438,loc_os02g01332,loc_os08g02830,loc_os03g58764,loc_os12g08140,loc_os02g01510,loc_os01g09930,loc_os06g37820,loc_os03g08900) loc_os03g49464: 12003.m09945 protein pentatricopeptide repeat protein PPR868-14, putative, expressedloc_os06g480…	2.252	up
5.1	fermentation.LDH	os.10215.2.a1_at	Transcript	(loc_os02g01510):12002.m05501 protein L-lactate dehydrogenase A, putative, expressed	2.077
5.2	fermentation.PDC	os.1445.1.s1_at	Transcript	(loc_os01g06660):12001.m07296 protein pyruvate decarboxylase isozyme 1, putative, expressed	2.932	up
5.3	fermentation.ADH	os.11584.1.s1_at	Transcript	(loc_os03g08999):12003.m06405 protein alcohol dehydrogenase 1, putative, expressed	3.837	up
5.3	fermentation.ADH	os.11584.1.s1_s_at	Transcript	(loc_os03g08999):12003.m06405 protein alcohol dehydrogenase 1, putative, expressed	3.591
5.3	fermentation.ADH	os.34358.1.s1_at	Transcript	(loc_os07g42924):12007.m08521 protein alcohol dehydrogenase 3, putative, expressed	3.917
5.1	fermentation.aldehyde dehydrogenase	os.5577.1.s1_at	Transcript	(loc_os11g08300):12011.m05026 protein aldehyde dehydrogenase, dimeric NADP-preferring, putative, expressed	3.34	50% up
5.1	fermentation.aldehyde dehydrogenase	os.18249.1.s1_at	Transcript	(loc_os04g45720):12004.m09523 protein aldehyde dehydrogenase 3B1, putative, expressed	-2.801

## Sheet: gluconeogenesis
BinCode	BinName	id	type	description	FC-I/UI
6.1	gluconeogenese/ glyoxylate cycle.citrate synthase	os.11467.1.s1_at	Transcript	(loc_os02g13840):12002.m06630 protein citrate synthase, glyoxysomal precursor, putative, expressed	2.137	up
6.3	gluconeogenesis.Malate DH	os.4155.1.s1_at	Transcript	(loc_os12g43630):12012.m08137 protein malate dehydrogenase, glyoxysomal precursor, putative, expressed	2.427	up
6.4	gluconeogenese/ glyoxylate cycle.PEPCK	os.12699.1.s1_at	Transcript	(loc_os03g15050):12003.m35129 protein phosphoenolpyruvate carboxykinase, putative, expressed	4.863	up
6.5	gluconeogenese/ glyoxylate cycle.pyruvate dikinase	os.7144.2.s1_a_at	Transcript	(loc_os05g33570):12005.m07589 protein pyruvate, phosphate dikinase, chloroplast precursor, putative, expressed	3.057	up
6.5	gluconeogenese/ glyoxylate cycle.pyruvate dikinase	os.12528.1.s1_x_at	Transcript	(loc_os03g31750):12003.m08424 protein pyruvate, phosphate dikinase, chloroplast precursor, putative, expressed	2.23

## Sheet: oxidative PPP
BinCode	BinName	id	type	description	FC-I/UI
7.1.2	OPP.oxidative PP.6-phosphogluconolactonase	os.6393.1.s1_at	Transcript	(loc_os07g41280):12007.m08364 protein 6-phosphogluconolactonase, putative, expressed	3.352	up
7.1.2	OPP.oxidative PP.6-phosphogluconolactonase	os.24545.2.s1_at	Transcript	(loc_os03g30300):12003.m08293 protein 6-phosphogluconolactonase, putative, expressed	2.104
7.1.3	OPP.oxidative PP.6-phosphogluconate dehydrogenase	os.51846.1.s1_x_at	Transcript	(loc_os06g46372):12006.m09163 protein 3-hydroxyisobutyrate dehydrogenase, mitochondrial precursor, putative, expressed	2.476	up

## Sheet: TCA
BinCode	BinName	id	type	description	FC-I/UI
8.1.1.1	TCA / org. transformation.TCA.pyruvate DH.E1	os.54410.1.s1_at	Transcript	(loc_os06g13720):12006.m06087 protein pyruvate dehydrogenase E1 component alpha subunit, mitochondrial precursor, putative, expressed	4.801	up
8.1.1.2	TCA / org. transformation.TCA.pyruvate DH.E2	os.48783.1.s1_at	Transcript	(loc_os12g08170):12012.m04804 protein dihydrolipoyllysine-residue acetyltransferase component of pyruvatedehydrogenase complex, mitochondrial precursor, putative, expressed	-2.096	down
8.1.9	TCA / org. transformation.TCA.malate DH	os.13993.1.s1_at	Transcript	(loc_os08g33720):12008.m07362 protein malate dehydrogenase, mitochondrial precursor, putative, expressed	-2.371	down
8.2.9	TCA / org. transformation.other organic acid transformaitons.cyt MDH	os.9354.2.s1_at	Transcript	MULTIPLE HITS: (loc_os08g44810,loc_os08g44820) loc_os08g44810: 12008.m08453 protein malate dehydrogenase 1, chloroplast precursor, putative, expressedloc_os08g44820: 12008.m08454 protein no apical meristem protein, expressed	2.224	up
8.3	TCA / org. transformation.carbonic anhydrases	os.2329.1.s1_a_at	Transcript	(loc_os01g45274):12001.m97462 protein carbonic anhydrase, chloroplast precursor, putative, expressed	2.248	up

## Sheet: electron transport
BinCode	BinName	id	type	description	FC-I/UI
9.3	mitochondrial electron transport / ATP synthesis.electron transfer flavoprotein	os.14084.1.s1_at	Transcript	(loc_os03g61920):12003.m11071 protein electron transfer flavoprotein alpha-subunit, mitochondrial precursor, putative, expressed	3.209	up
9.4	mitochondrial electron transport / ATP synthesis.alternative oxidase	os.25587.1.s1_at	Transcript	MULTIPLE HITS: (loc_os04g57310,loc_os04g57320) loc_os04g57310: 12004.m10616 protein PBng143, putative, expressedloc_os04g57320: 12004.m10617 protein immutans protein, putative, expressed	2.264	up
9.4	mitochondrial electron transport / ATP synthesis.alternative oxidase	os.5562.1.s1_at	Transcript	(loc_os04g51150):12004.m10011 protein transposon protein, putative, unclassified, expressed	2.87
9.7	mitochondrial electron transport / ATP synthesis.cytochrome c oxidase	os.16582.1.s1_at	Transcript	(loc_os07g42910):12007.m08520 protein cytochrome c oxidase subunit, putative, expressed	3.768	up

## Sheet: cell wall
BinCode	BinName	id	type	description	FC-I/UI
10.1.2	cell wall.precursor synthesis.UGE	os.10131.1.s1_a_at	Transcript	MULTIPLE HITS: (loc_os05g51670,loc_os05g51680) loc_os05g51670: 12005.m09229 protein UDP-glucose 4-epimerase GEPI48, putative, expressedloc_os05g51680: 12005.m09230 protein SCP-like extracellular protein, expressed	3.32	up
10.1.3	cell wall.precursor synthesis.AXS	os.4743.1.s1_at	Transcript	(loc_os01g73790):12001.m13406 protein bifunctional polymyxin resistance arnA protein, putative, expressed	-2.053	down
10.1.4	cell wall.precursor synthesis.UGD	os.10473.1.s1_at	Transcript	(loc_os12g25690):12012.m06393 protein UDP-glucose 6-dehydrogenase, putative, expressed	-2.361	down
10.1.5	cell wall.precursor synthesis.UXS	os.49763.1.s1_s_at	Transcript	(loc_os03g17230):12003.m07153 protein UDP-glucuronic acid decarboxylase 1, putative, expressed	-2.077	down
10.2	cell wall.cellulose synthesis	osaffx.20285.2.s1_at	Transcript	(loc_os05g43530):12005.m08480 protein CSLC7 - cellulose synthase-like family C, expressed	-2.597	down
10.2	cell wall.cellulose synthesis	os.15705.1.s1_x_at	Transcript	(loc_os05g43530):12005.m08480 protein CSLC7 - cellulose synthase-like family C, expressed	-2.203
10.2	cell wall.cellulose synthesis	os.50763.1.s1_at	Transcript	MULTIPLE HITS: (loc_os03g30250,loc_os03g30260) loc_os03g30250: 12003.m08287 protein phytochelatin synthetase-like conserved region family protein, expressedloc_os03g30260: 12003.m08288 protein COBRA-like protein 4 precursor, putative, expressed	-3.844
10.2.1	cell wall.cellulose synthesis.cellulose synthase	os.20406.3.s1_x_at	Transcript	(loc_os02g49332):12002.m33282 protein CSLE2 - cellulose synthase-like family E, expressed	2.422	mostly down
10.2.1	cell wall.cellulose synthesis.cellulose synthase	os.52482.1.s1_at	Transcript	(loc_os07g36630):12007.m07914 protein CSLF8 - cellulose synthase-like family F; beta1,3;1,4 glucan synthase, expressed	-4.743
10.2.1	cell wall.cellulose synthesis.cellulose synthase	os.3206.1.s1_at	Transcript	(loc_os10g32980):12010.m06134 protein CESA7 - cellulose synthase, expressed	-2.057
10.2.1	cell wall.cellulose synthesis.cellulose synthase	os.18724.2.s1_x_at	Transcript	(loc_os01g54620):12001.m11625 protein CESA4 - cellulose synthase, expressed	-2.105
10.2.1	cell wall.cellulose synthesis.cellulose synthase	os.51604.1.s1_at	Transcript	(loc_os08g06380):12008.m04777 protein CSLF6 - cellulose synthase-like family F; beta1,3;1,4 glucan synthase, expressed	-2.132
10.2.1	cell wall.cellulose synthesis.cellulose synthase	os.6165.1.s1_a_at	Transcript	(loc_os09g30120):12009.m06163 protein CSLE1 - cellulose synthase-like family E, expressed	4.945
10.2.1	cell wall.cellulose synthesis.cellulose synthase	os.18724.1.s1_at	Transcript	(loc_os01g54620):12001.m11625 protein CESA4 - cellulose synthase, expressed	-2.465
10.2.1	cell wall.cellulose synthesis.cellulose synthase	os.18724.1.s1_a_at	Transcript	(loc_os01g54620):12001.m11625 protein CESA4 - cellulose synthase, expressed	-2.251
10.5.1	cell wall.cell wall proteins.AGPs	os.42475.1.s1_at	Transcript	(loc_os01g62380):12001.m12360 protein fasciclin-like arabinogalactan protein 8 precursor, putative, expressed	-2.127	down
10.5.1	cell wall.cell wall proteins.AGPs	osaffx.15160.1.s1_s_at	Transcript	(loc_os05g48890):12005.m08960 protein fasciclin-like arabinogalactan protein 7 precursor, putative, expressed	-2.915
10.5.1	cell wall.cell wall proteins.AGPs	os.54871.1.s1_at	Transcript	(loc_os08g39270):12008.m07908 protein fasciclin-like arabinogalactan protein 7 precursor, putative, expressed	-2.183
10.5.1	cell wall.cell wall proteins.AGPs	os.52641.1.s1_at	Transcript	(loc_os09g30486):12009.m06208 protein fasciclin-like arabinogalactan protein 7 precursor, putative, expressed	-2.202
10.5.1	cell wall.cell wall proteins.AGPs	os.17961.1.s1_a_at	Transcript	(loc_os02g20560):12002.m07298 protein fasciclin-like arabinogalactan protein 10 precursor, putative, expressed	-5.531
10.5.1	cell wall.cell wall proteins.AGPs	osaffx.14326.1.s1_s_at	Transcript	(loc_os04g48490):12004.m09785 protein fasciclin-like arabinogalactan protein 10 precursor, putative, expressed	-2.348
10.5.1	cell wall.cell wall proteins.AGPs	os.53704.1.s1_x_at	Transcript	(loc_os05g48900):12005.m08961 protein fasciclin-like arabinogalactan protein 7 precursor, putative, expressed	-2.617
10.5.1	cell wall.cell wall proteins.AGPs	osaffx.15160.1.s1_at	Transcript	(loc_os05g48890):12005.m08960 protein fasciclin-like arabinogalactan protein 7 precursor, putative, expressed	-3.131
10.5.1	cell wall.cell wall proteins.AGPs	os.14430.1.s1_at	Transcript	(loc_os02g20540):12002.m07296 protein fasciclin-like arabinogalactan protein 8 precursor, putative, expressed	-6.993
10.5.1	cell wall.cell wall proteins.AGPs	os.12412.1.s1_at	Transcript	(loc_os02g16500):12002.m06893 protein AGP16, putative, expressed	-3.304
10.5.1	cell wall.cell wall proteins.AGPs	os.49544.1.s1_at	Transcript	MULTIPLE HITS: (loc_os09g07360,loc_os09g07350) loc_os09g07360: 12009.m21971 protein ABI3-interacting protein 2, putative, expressedloc_os09g07350: 12009.m04004 protein fasciclin-like arabinogalactan protein 8 precursor, putative, expressed	-2.514
10.5.2	cell wall.cell wall proteins.proline rich proteins	os.51228.2.a1_at	Transcript	MULTIPLE HITS: (loc_os03g14130,loc_os03g14120) loc_os03g14130: 12003.m06856 protein proline-rich protein, putative, expressedloc_os03g14120: 12003.m06855 protein dihydrodipicolinate reductase, putative, expressed	-3.113	down
10.6.1	cell wall.degradation.cellulases and beta -1,4-glucanases	os.54770.1.s1_at	Transcript	(loc_os02g03120):12002.m05662 protein endoglucanase 1 precursor, putative, expressed	-4.497	down
10.6.1	cell wall.degradation.cellulases and beta -1,4-glucanases	os.53973.1.s1_at	Transcript	(loc_os02g50040):12002.m10038 protein endoglucanase 1 precursor, putative, expressed	-2.668
10.6.2	cell wall.degradation.mannan-xylose-arabinose-fucose	os.38849.1.s1_at	Transcript	(loc_os02g51620):12002.m10194 protein beta-D-xylosidase, putative, expressed	-2.263	mostly down
10.6.2	cell wall.degradation.mannan-xylose-arabinose-fucose	os.16394.1.s1_at	Transcript	(loc_os04g44840):12004.m09441 protein beta-D-xylosidase, putative, expressed	-2.245
10.6.2	cell wall.degradation.mannan-xylose-arabinose-fucose	os.38099.1.s1_at	Transcript	(loc_os03g61270):12003.m11011 protein 1,4-beta-D-mannan endohydrolase precursor, putative, expressed	2.164
10.6.3	cell wall.degradation.pectate lyases and polygalacturonases	osaffx.15187.1.s1_at	Transcript	(loc_os05g50960):12005.m09163 protein polygalacturonase, putative, expressed	-2.315	mostly down
10.6.3	cell wall.degradation.pectate lyases and polygalacturonases	os.48563.1.s1_x_at	Transcript	MULTIPLE HITS: (loc_os01g44970,loc_os01g45060) loc_os01g44970: 12001.m10703 protein polygalacturonase precursor, putative, expressedloc_os01g45060: 12001.m10712 protein polygalacturonase precursor, putative	-3.752
10.6.3	cell wall.degradation.pectate lyases and polygalacturonases	os.37718.1.s1_at	Transcript	(loc_os10g26940):12010.m05630 protein polygalacturonase-1 non-catalytic beta subunit precursor, putative, expressed	3.57
10.6.3	cell wall.degradation.pectate lyases and polygalacturonases	os.27198.1.s1_at	Transcript	(loc_os02g15690):12002.m06812 protein polygalacturonase, putative, expressed	-3.435
10.7	cell wall.modification	os.47986.2.a1_x_at	Transcript	(loc_os09g23220):12009.m50224 protein xyloglucan endotransglucosylase/hydrolase protein 28 precursor, putative, expressed	-3.135	50% up
10.7	cell wall.modification	os.21349.1.s1_at	Transcript	(loc_os03g04020):12003.m05934 protein expansin-like 3 precursor, putative, expressed	3.425
10.7	cell wall.modification	os.49099.1.s1_at	Transcript	(loc_os03g63760):12003.m11244 protein xyloglucan endotransglucosylase/hydrolase protein 30 precursor, putative, expressed	3.816
10.7	cell wall.modification	osaffx.12759.1.s1_s_at	Transcript	(loc_os03g06980):12003.m06215 protein TATA-binding protein-associated factor 2N, putative, expressed	-2.066
10.7	cell wall.modification	os.2696.1.s1_at	Transcript	(loc_os04g15840):12004.m06765 protein alpha-expansin 1 precursor, putative, expressed	2.012
10.7	cell wall.modification	osaffx.28164.2.s1_at	Transcript	MULTIPLE HITS: (loc_os03g49464,loc_os06g48030,loc_os08g14109,loc_os06g22919,loc_os05g39370,loc_os06g03750,loc_os03g36630,loc_os02g56420,loc_os11g12000,loc_os03g41438,loc_os02g01332,loc_os08g02830,loc_os03g58764,loc_os12g08140,loc_os02g01510,loc_os01g09930,loc_os06g37820,loc_os03g08900) loc_os03g49464: 12003.m09945 protein pentatricopeptide repeat protein PPR868-14, putative, expressedloc_os06g480…	2.252
10.7	cell wall.modification	os.51174.1.s1_at	Transcript	(loc_os03g13570):12003.m06802 protein xyloglucan endotransglucosylase/hydrolase protein 27 precursor, putative, expressed	-2.732
10.7	cell wall.modification	osaffx.4907.1.s1_x_at	Transcript	(loc_os06g22919):12006.m06945 protein xyloglucan endotransglucosylase/hydrolase protein 21 precursor, putative, expressed	3.411
10.7	cell wall.modification	os.9967.1.s1_at	Transcript	(loc_os07g34580):12007.m079700 protein xyloglucan endotransglucosylase/hydrolase protein 8 precursor, putative, expressed	-2.081
10.7	cell wall.modification	os.27205.1.s1_at	Transcript	(loc_os06g48180):12006.m09344 protein xyloglucan endotransglucosylase/hydrolase protein 23 precursor, putative, expressed	3.959
10.7	cell wall.modification	osaffx.4092.1.s1_s_at	Transcript	(loc_os04g44780):12004.m101594 protein rare lipoprotein A like double-psi beta-barrel containing protein, expressed	-2.034
10.7	cell wall.modification	os.55804.1.s1_at	Transcript	(loc_os02g43550):12002.m09390 protein nuc-1 negative regulatory protein preg, putative, expressed	-2.353
10.8.1	cell wall.pectin*esterases.PME	os.10654.1.s1_s_at	Transcript	MULTIPLE HITS: (loc_os09g39770,loc_os09g39760) loc_os09g39770: 12009.m06914 protein C2 domain containing protein, expressedloc_os09g39760: 12009.m06913 protein pectinesterase-2 precursor, putative, expressed	2.362	mostly up
10.8.1	cell wall.pectin*esterases.PME	os.27505.1.s1_at	Transcript	(loc_os01g57854):12001.m11933 protein pectinesterase-1 precursor, putative, expressed	2.383
10.8.1	cell wall.pectin*esterases.PME	os.52445.1.s1_at	Transcript	(loc_os04g46740):12004.m78980 protein pectinesterase-4 precursor, putative, expressed	-5.086
10.8.2	cell wall.pectin*esterases.acetyl esterase	os.52664.1.s1_at	Transcript	(loc_os02g47400):12002.m09774 protein carboxylic ester hydrolase, putative, expressed	-3.172	down
10.8.2	cell wall.pectin*esterases.acetyl esterase	os.12623.1.s1_at	Transcript	(loc_os01g66850):12001.m43316 protein carboxylic ester hydrolase, putative, expressed	-5.383
10.8.2	cell wall.pectin*esterases.acetyl esterase	os.52091.1.s1_at	Transcript	(loc_os10g40290):12010.m06801 protein pectinacetylesterase family protein, expressed	-2.22
10.8.2	cell wall.pectin*esterases.acetyl esterase	os.8064.1.s1_at	Transcript	(loc_os04g51340):12004.m10030 protein pectinacetylesterase precursor, putative, expressed	-3.063

[truncated: 24 more sheets: lipid metabolism, N-metabolism, amino acid metabolism, S-assimilation, metal handling, secondary metabolism, hormone metabolism, Co-factor and vitamins, tetrapyrrole synthesis, biotic stress, redox, polyamine metabolism, nucleotide metabolism, xenobiotics, C1-metabolism, miscellaneous, RNA processing, DNA synthesis, protein, signalling …]
