# Supplementary material for: Metabolic and transcriptomic changes induced in host during hypersensitive response mediated resistance in rice against the Asian rice gall midge
Source: Rice (N Y). 2016 Feb 19;9:5. doi: 10.1186/s12284-016-0077-6 (PMC4759115; doi:10.1186/s12284-016-0077-6)
Supplement: Additional file 9: Table S6. — Overview of transcripts encoding transcription factors, transcripts involved in hormone synthesis, cell organization and maintaining cellular redox state, in the resistant host (RP) upon gall midge biotype 1 (GMB1) infestation. Detailed information such as fold change in relative expression of these transcripts upon gall midge infestation (RPI/RPUI), their gene locus ids, protein name and function, GO annotation, Affymetrix probe ids is provided. RP: indica rice variety RP2068-18-3-5, I: infested, UI: un-infested. (XLSX 57 kb) [file 12284_2016_77_MOESM9_ESM.xlsx]

## Sheet: transcription factors
Trancription factors	Fold change	Gene locus id	Protein name and function	Gene Ontology Biological Process	Gene Ontology Cellular Component	Gene Ontology Molecular Function	Affymetrix probe id
RNA.processing	-2.082	loc_os05g08360	fibrillarin-2, putative, expressed	0001510 // RNA methylation // inferred from electronic annotation///0006364 // rRNA processing // inferred from electronic annotation///0008033 // tRNA processing // inferred from electronic annotation///0032259 // methylation // inferred from electronic annotation	0005634 // nucleus // inferred from electronic annotation///0005730 // nucleolus // inferred from electronic annotation///0016020 // membrane // inferred from electronic annotation	0003723 // RNA binding // inferred from electronic annotation///0008168 // methyltransferase activity // inferred from electronic annotation	osaffx.4276.1.s1_s_at
RNA.processing	-2.973	loc_os11g43620	small nuclear ribonucleoprotein F, putative, expressed	0006396 // RNA processing // inferred from electronic annotation	0005634 // nucleus // inferred from electronic annotation///0005730 // nucleolus // inferred from electronic annotation///0019013 // viral nucleocapsid // inferred from electronic annotation///0030529 // ribonucleoprotein complex // inferred from electronic annotation	0003676 // nucleic acid binding // inferred from electronic annotation	os.9003.1.s1_at
RNA.processing	-2.755	loc_os12g18140	superkiller viralicidic activity 2-like 2, putative, expressed	0000085 // G2 phase of mitotic cell cycle // inferred from electronic annotation///0000398 // mRNA splicing, via spliceosome // inferred from electronic annotation///0000724 // double-strand break repair via homologous recombination // inferred from electronic annotation///0000741 // karyogamy // inferred from electronic annotation///0006355 // regulation of transcription, DNA-dependent // inferr…	0005739 // mitochondrion // inferred from reviewed computational analysis	0003676 // nucleic acid binding // inferred from electronic annotation///0004386 // helicase activity // inferred from electronic annotation///0005524 // ATP binding // inferred from electronic annotation///0008026 // ATP-dependent helicase activity // inferred from electronic annotation///0016817 // hydrolase activity, acting on acid anhydrides // inferred from electronic annotation///0016818 //…	os.47607.1.s1_at
RNA.processing	-2.815	loc_os01g44394	rae1-like protein, putative, expressed		0080008 // Cul4-RING ubiquitin ligase complex // inferred from electronic annotation		os.7481.1.s1_at
RNA.processing	-3.487	loc_os07g07310	polynucleotide phosphorylase, putative, expressed	0006364 // rRNA processing // inferred from electronic annotation///0006396 // RNA processing // inferred from electronic annotation///0006397 // mRNA processing // inferred from electronic annotation///0006401 // RNA catabolic process // inferred from electronic annotation///0006402 // mRNA catabolic process // inferred from electronic annotation///0008033 // tRNA processing // inferred from ele…	0009507 // chloroplast // inferred from electronic annotation///0009536 // plastid // inferred from electronic annotation///0009570 // chloroplast stroma // inferred from electronic annotation	0000175 // 3'-5'-exoribonuclease activity // inferred from electronic annotation///0003676 // nucleic acid binding // inferred from electronic annotation///0003723 // RNA binding // inferred from electronic annotation///0004518 // nuclease activity // inferred from electronic annotation///0004527 // exonuclease activity // inferred from electronic annotation///0004654 // polyribonucleotide nucleo…	os.23950.1.a1_at
RNA.processing	2.638	MULTIPLE HITS: (loc_os01g36800,loc_os10g01850,loc_os05g08650,loc_os08g04080,loc_os04g18360,loc_os04g35050,loc_os05g08660,loc_os08g30050) loc_os01g36800: 12001.m09976 protein retrotransposon protein, putative, unclassifiedloc_os10g01850: 12010.m03609 protein retrotransposon protein, putative, unclassifiedloc_os05g08650: 12005.m05380 protein retrotransposon protein, putative, unclassifiedloc_os08g0…	MULTIPLE HITS: (loc_os01g36800,loc_os10g01850,loc_os05g08650,loc_os08g04080,loc_os04g18360,loc_os04g35050,loc_os05g08660,loc_os08g30050) loc_os01g36800: 12001.m09976 protein retrotransposon protein, putative, unclassifiedloc_os10g01850: 12010.m03609 protein retrotransposon protein, putative, unclassifiedloc_os05g08650: 12005.m05380 protein retrotransposon protein, putative, unclassifiedloc_os08g0…				os.19099.1.s1_x_at
RNA.processing	-2.077	loc_os08g05530	small nuclear ribonucleoprotein E, putative, expressed	0000398 // mRNA splicing, via spliceosome // inferred from electronic annotation	0005681 // spliceosomal complex // inferred from electronic annotation		os.25436.1.s1_at
RNA.processing	-2.05	loc_os11g07500	helicase C6F12.16c, putative, expressed	0000085 // G2 phase of mitotic cell cycle // inferred from electronic annotation///0000278 // mitotic cell cycle // inferred from electronic annotation///0000398 // mRNA splicing, via spliceosome // inferred from electronic annotation///0003002 // regionalization // inferred from electronic annotation///0006355 // regulation of transcription, DNA-dependent // inferred from electronic annotation//…	0005829 // cytosol // inferred from electronic annotation	0000166 // nucleotide binding // inferred from electronic annotation///0003676 // nucleic acid binding // inferred from electronic annotation///0003724 // RNA helicase activity // inferred from electronic annotation///0004386 // helicase activity // inferred from electronic annotation///0005524 // ATP binding // inferred from electronic annotation///0008026 // ATP-dependent helicase activity // i…	os.14143.1.s1_at
RNA.processing	-2.612	loc_os03g48050	spoU rRNA Methylase family protein, putative, expressed	0001510 // RNA methylation // inferred from electronic annotation///0006396 // RNA processing // inferred from electronic annotation///0032259 // methylation // inferred from electronic annotation		0003723 // RNA binding // inferred from electronic annotation///0008168 // methyltransferase activity // inferred from electronic annotation///0008173 // RNA methyltransferase activity // inferred from electronic annotation///0016740 // transferase activity // inferred from electronic annotation	os.22656.1.a1_at
RNA.processing	-2.003	loc_os02g16640	WW domain-binding protein 11, putative, expressed	0000387 // spliceosomal snRNP assembly // inferred from electronic annotation///0000395 // mRNA 5'-splice site recognition // inferred from electronic annotation///0000398 // mRNA splicing, via spliceosome // inferred from electronic annotation	0000243 // commitment complex // inferred from electronic annotation///0005634 // nucleus // inferred from electronic annotation///0005685 // U1 snRNP // inferred from electronic annotation///0019013 // viral nucleocapsid // inferred from electronic annotation///0030529 // ribonucleoprotein complex // inferred from electronic annotation///0071004 // U2-type prespliceosome // inferred from electro…	0003676 // nucleic acid binding // inferred from electronic annotation///0003723 // RNA binding // inferred from electronic annotation///0003729 // mRNA binding // inferred from electronic annotation///0008270 // zinc ion binding // inferred from electronic annotation///0030619 // U1 snRNA binding // inferred from electronic annotation///0046872 // metal ion binding // inferred from electronic an…	os.5630.1.s1_at
RNA.processing	-2.474	loc_os03g22320	utp14 protein, expressed	0006364 // rRNA processing // inferred from electronic annotation	0032040 // small-subunit processome // inferred from electronic annotation		osaffx.12991.1.s1_s_at
RNA.processing	2.481	loc_os02g02970	poly, putative, expressed	0008152 // metabolic process // inferred from electronic annotation		0016491 // oxidoreductase activity // inferred from electronic annotation///0016779 // nucleotidyltransferase activity // inferred from electronic annotation	osaffx.24074.1.s1_at
RNA.processing	-2.158	loc_os04g39444	small nuclear ribonucleoprotein Sm D1, putative, expressed		0005730 // nucleolus // inferred from electronic annotation///0005886 // plasma membrane // inferred from electronic annotation///0016020 // membrane // inferred from electronic annotation		osaffx.14203.1.s1_s_at
RNA.processing	-2.387	loc_os05g49130	16S rRNA processing protein RimM containing protein, expressed	0000023 // maltose metabolic process // inferred from electronic annotation///0006364 // rRNA processing // inferred from electronic annotation///0008152 // metabolic process // inferred from electronic annotation///0010267 // production of ta-siRNAs involved in RNA interference // inferred from electronic annotation///0019252 // starch biosynthetic process // inferred from electronic annotation/…	0005840 // ribosome // inferred from electronic annotation	0003824 // catalytic activity // inferred from electronic annotation///0005524 // ATP binding // inferred from electronic annotation///0016779 // nucleotidyltransferase activity // inferred from electronic annotation///0043022 // ribosome binding // inferred from electronic annotation	os.53738.1.s1_at
RNA.processing.splicing	-2.474	loc_os03g22320	utp14 protein, expressed	0006364 // rRNA processing // inferred from electronic annotation	0032040 // small-subunit processome // inferred from electronic annotation		osaffx.12991.1.s1_s_at
RNA.processing.RNA helicase	-2.469	loc_os07g48360	superfamily II DNA helicase, putative, expressed	0006260 // DNA replication // inferred from electronic annotation///0006281 // DNA repair // inferred from electronic annotation///0006310 // DNA recombination // inferred from electronic annotation///0044237 // cellular metabolic process // inferred from electronic annotation	0005622 // intracellular // inferred from electronic annotation	0000166 // nucleotide binding // inferred from electronic annotation///0003676 // nucleic acid binding // inferred from electronic annotation///0003824 // catalytic activity // inferred from electronic annotation///0004386 // helicase activity // inferred from electronic annotation///0005524 // ATP binding // inferred from electronic annotation///0008026 // ATP-dependent helicase activity // infe…	os.53598.1.s1_at
RNA.processing.RNA helicase	3.309	loc_os06g48210	ATP-dependent RNA helicase DDX41, putative, expressed			0000166 // nucleotide binding // inferred from electronic annotation///0003676 // nucleic acid binding // inferred from electronic annotation///0003723 // RNA binding // inferred from electronic annotation///0004386 // helicase activity // inferred from electronic annotation///0005524 // ATP binding // inferred from electronic annotation///0008026 // ATP-dependent helicase activity // inferred fr…	osaffx.28166.1.s1_s_at
RNA.processing.RNA helicase	-2.169	loc_os06g33520	ATP binding protein, putative, expressed		0009507 // chloroplast // inferred from electronic annotation	0000166 // nucleotide binding // inferred from electronic annotation///0003676 // nucleic acid binding // inferred from electronic annotation///0003723 // RNA binding // inferred from electronic annotation///0004386 // helicase activity // inferred from electronic annotation///0005524 // ATP binding // inferred from electronic annotation///0008026 // ATP-dependent helicase activity // inferred fr…	osaffx.27916.1.s1_at
RNA.processing.ribonucleases	3.69	loc_os01g37350	retrotransposon protein, putative, Ty3-gypsy subclass, expressed	0006278 // RNA-dependent DNA replication // inferred from electronic annotation///0015074 // DNA integration // inferred from electronic annotation		0003676 // nucleic acid binding // inferred from electronic annotation///0003677 // DNA binding // inferred from electronic annotation///0003723 // RNA binding // inferred from electronic annotation///0003964 // RNA-directed DNA polymerase activity // inferred from electronic annotation///0004523 // ribonuclease H activity // inferred from electronic annotation	os.52731.1.s1_at
RNA.processing.ribonucleases	-2.183	loc_os01g59510	RNA binding protein, putative, expressed	0006396 // RNA processing // inferred from electronic annotation///0016075 // rRNA catabolic process // inferred from electronic annotation		0003723 // RNA binding // inferred from electronic annotation///0004525 // ribonuclease III activity // inferred from electronic annotation	os.33770.1.s1_s_at
RNA.processing.ribonucleases	-2.364	loc_os03g63720	exosome complex exonuclease RRP46, putative, expressed	0000398 // mRNA splicing, via spliceosome // inferred from electronic annotation///0001510 // RNA methylation // inferred from electronic annotation///0006364 // rRNA processing // inferred from electronic annotation///0006396 // RNA processing // inferred from electronic annotation///0006626 // protein targeting to mitochondrion // inferred from electronic annotation///0051604 // protein maturat…	0000178 // exosome (RNase complex) // inferred from electronic annotation///0005634 // nucleus // inferred from electronic annotation///0005730 // nucleolus // inferred from electronic annotation	0000175 // 3'-5'-exoribonuclease activity // inferred from electronic annotation///0003677 // DNA binding // inferred from electronic annotation///0003690 // double-stranded DNA binding // inferred from direct assay///0003723 // RNA binding // inferred from electronic annotation///0003727 // single-stranded RNA binding // inferred from direct assay///0004518 // nuclease activity // inferred from …	os.47503.1.s1_at
RNA.processing.ribonucleases	-2.191	loc_os09g30466	nuclear ribonuclease Z, putative, expressed	0006364 // rRNA processing // inferred from electronic annotation///0006399 // tRNA metabolic process // inferred from electronic annotation///0008033 // tRNA processing // inferred from electronic annotation///0009658 // chloroplast organization // inferred from electronic annotation///0016556 // mRNA modification // inferred from electronic annotation///0042780 // tRNA 3'-end processing // infe…	0009507 // chloroplast // inferred from electronic annotation	0016787 // hydrolase activity // inferred from electronic annotation///0042781 // 3'-tRNA processing endoribonuclease activity // inferred from electronic annotation	os.13862.1.s1_at
RNA.processing.ribonucleases	2.505	loc_os01g37050	endoribonuclease Dcr-1, putative, expressed	0006396 // RNA processing // inferred from electronic annotation///0016075 // rRNA catabolic process // inferred from electronic annotation///0090305 // nucleic acid phosphodiester bond hydrolysis // inferred from electronic annotation		0003723 // RNA binding // inferred from electronic annotation///0004518 // nuclease activity // inferred from electronic annotation///0004519 // endonuclease activity // inferred from electronic annotation///0004525 // ribonuclease III activity // inferred from electronic annotation///0016787 // hydrolase activity // inferred from electronic annotation///0046872 // metal ion binding // inferred f…	os.15440.1.s1_at
RNA.transcription	-2.378	loc_os04g41040	DNA-directed RNA polymerases II 24 kDa polypeptide, putative, expressed	0006351 // transcription, DNA-dependent // inferred from electronic annotation	0000418 // DNA-directed RNA polymerase IV complex // inferred from electronic annotation///0005634 // nucleus // inferred from electronic annotation///0005665 // DNA-directed RNA polymerase II, core complex // inferred from electronic annotation	0003677 // DNA binding // inferred from electronic annotation///0003899 // DNA-directed RNA polymerase activity // inferred from electronic annotation	os.6234.1.s1_s_at
RNA.transcription	-2.336	loc_os10g35290	DNA-directed RNA polymerase I polypeptide 2, putative, expressed	0006351 // transcription, DNA-dependent // inferred from electronic annotation	0005634 // nucleus // inferred from electronic annotation///0005829 // cytosol // inferred from electronic annotation	0003677 // DNA binding // inferred from electronic annotation///0003899 // DNA-directed RNA polymerase activity // inferred from electronic annotation///0016740 // transferase activity // inferred from electronic annotation///0016779 // nucleotidyltransferase activity // inferred from electronic annotation///0032549 // ribonucleoside binding // inferred from electronic annotation	os.46652.1.s1_at
RNA.transcription	-2.654	loc_os11g11110	expressed protein	0006351 // transcription, DNA-dependent // inferred from electronic annotation	0005739 // mitochondrion // inferred from reviewed computational analysis	0003677 // DNA binding // inferred from electronic annotation///0003899 // DNA-directed RNA polymerase activity // inferred from electronic annotation///0046983 // protein dimerization activity // inferred from electronic annotation	os.23036.1.a1_at
RNA.transcription	-2.058	loc_os07g29420	DNA-directed RNA polymerase III subunit 22.9 kDa polypeptide, putative, expressed	0006351 // transcription, DNA-dependent // inferred from electronic annotation///0006556 // S-adenosylmethionine biosynthetic process // inferred from electronic annotation///0006730 // one-carbon metabolic process // inferred from electronic annotation///0009062 // fatty acid catabolic process // inferred from electronic annotation		0003899 // DNA-directed RNA polymerase activity // inferred from electronic annotation///0004478 // methionine adenosyltransferase activity // inferred from electronic annotation///0005524 // ATP binding // inferred from electronic annotation	os.37227.1.s1_at
RNA.regulation of transcription.AP2/EREBP, APETALA2/Ethylene-responsive element binding protein family	-2.573	loc_os04g46400	dehydration-responsive element-binding protein 1B, putative, expressed	0006351 // transcription, DNA-dependent // inferred from electronic annotation///0006355 // regulation of transcription, DNA-dependent // inferred from electronic annotation	0005634 // nucleus // inferred from electronic annotation	0003677 // DNA binding // inferred from electronic annotation///0003700 // sequence-specific DNA binding transcription factor activity // inferred from electronic annotation	os.54929.1.s1_at
RNA.regulation of transcription.AP2/EREBP, APETALA2/Ethylene-responsive element binding protein family	-2.252	loc_os01g46870	ap2 domain protein, putative, expressed	0006351 // transcription, DNA-dependent // inferred from electronic annotation///0006355 // regulation of transcription, DNA-dependent // inferred from electronic annotation	0005634 // nucleus // inferred from electronic annotation	0003677 // DNA binding // inferred from electronic annotation///0003700 // sequence-specific DNA binding transcription factor activity // inferred from electronic annotation	os.38422.1.s1_at
RNA.regulation of transcription.AP2/EREBP, APETALA2/Ethylene-responsive element binding protein family	-2.201	loc_os01g04750	DNA-binding protein RAV1, putative, expressed	0006355 // regulation of transcription, DNA-dependent // inferred from electronic annotation///0009741 // response to brassinosteroid stimulus // inferred from electronic annotation///0009910 // negative regulation of flower development // inferred from electronic annotation///0048366 // leaf development // inferred from electronic annotation///0048527 // lateral root development // inferred from…		0003677 // DNA binding // inferred from electronic annotation///0003700 // sequence-specific DNA binding transcription factor activity // inferred from electronic annotation	os.45405.1.a1_at
RNA.regulation of transcription.AP2/EREBP, APETALA2/Ethylene-responsive element binding protein family	3.051	loc_os03g09170	DRE binding factor, putative, expressed	0006351 // transcription, DNA-dependent // inferred from electronic annotation///0006355 // regulation of transcription, DNA-dependent // inferred from electronic annotation	0005634 // nucleus // inferred from electronic annotation	0003677 // DNA binding // inferred from electronic annotation///0003700 // sequence-specific DNA binding transcription factor activity // inferred from electronic annotation	osaffx.12799.1.s1_s_at
RNA.regulation of transcription.AP2/EREBP, APETALA2/Ethylene-responsive element binding protein family	-2.084	loc_os01g46870	ap2 domain protein, putative, expressed	0006351 // transcription, DNA-dependent // inferred from electronic annotation///0006355 // regulation of transcription, DNA-dependent // inferred from electronic annotation	0005634 // nucleus // inferred from electronic annotation	0003677 // DNA binding // inferred from electronic annotation///0003700 // sequence-specific DNA binding transcription factor activity // inferred from electronic annotation	os.38422.1.s1_x_at
RNA.regulation of transcription.AP2/EREBP, APETALA2/Ethylene-responsive element binding protein family	3.621	loc_os09g11460	DNA-binding protein, putative, expressed	0006351 // transcription, DNA-dependent // inferred from electronic annotation///0006355 // regulation of transcription, DNA-dependent // inferred from electronic annotation	0005634 // nucleus // inferred from electronic annotation	0003677 // DNA binding // inferred from electronic annotation///0003700 // sequence-specific DNA binding transcription factor activity // inferred from electronic annotation	os.11296.1.s1_a_at
RNA.regulation of transcription.AP2/EREBP, APETALA2/Ethylene-responsive element binding protein family	2.174	loc_os05g29810	ethylene responsive element binding protein 2, putative, expressed	0006351 // transcription, DNA-dependent // inferred from electronic annotation///0006355 // regulation of transcription, DNA-dependent // inferred from electronic annotation	0005634 // nucleus // inferred from electronic annotation	0003677 // DNA binding // inferred from electronic annotation///0003700 // sequence-specific DNA binding transcription factor activity // inferred from electronic annotation	os.4893.1.s1_at
RNA.regulation of transcription.AP2/EREBP, APETALA2/Ethylene-responsive element binding protein family	-2.195	loc_os04g46410	dehydration-responsive element-binding protein 1B, putative, expressed	0006351 // transcription, DNA-dependent // inferred from electronic annotation///0006355 // regulation of transcription, DNA-dependent // inferred from electronic annotation///0042309 // homoiothermy // inferred from electronic annotation///0050826 // response to freezing // inferred from electronic annotation	0005634 // nucleus // inferred from electronic annotation	0003677 // DNA binding // inferred from electronic annotation///0003700 // sequence-specific DNA binding transcription factor activity // inferred from electronic annotation///0050825 // ice binding // inferred from electronic annotation	osaffx.14299.2.s1_at
RNA.regulation of transcription.AP2/EREBP, APETALA2/Ethylene-responsive element binding protein family	3.347	loc_os06g07030	dehydration responsive element binding protein, putative, expressed	0006351 // transcription, DNA-dependent // inferred from electronic annotation///0006355 // regulation of transcription, DNA-dependent // inferred from electronic annotation	0005634 // nucleus // inferred from electronic annotation	0003677 // DNA binding // inferred from electronic annotation///0003700 // sequence-specific DNA binding transcription factor activity // inferred from electronic annotation	os.4804.1.s1_at
RNA.regulation of transcription.AP2/EREBP, APETALA2/Ethylene-responsive element binding protein family	3.425	loc_os09g11480	callus-expressing factor, putative, expressed	0006351 // transcription, DNA-dependent // inferred from electronic annotation///0006355 // regulation of transcription, DNA-dependent // inferred from electronic annotation	0005634 // nucleus // inferred from electronic annotation	0003677 // DNA binding // inferred from electronic annotation///0003700 // sequence-specific DNA binding transcription factor activity // inferred from electronic annotation	os.28406.1.s1_at
RNA.regulation of transcription.AP2/EREBP, APETALA2/Ethylene-responsive element binding protein family	2.521	loc_os09g28440	AP2 domain containing protein, expressed	0006351 // transcription, DNA-dependent // inferred from electronic annotation///0006355 // regulation of transcription, DNA-dependent // inferred from electronic annotation	0005634 // nucleus // inferred from electronic annotation	0003677 // DNA binding // inferred from electronic annotation///0003700 // sequence-specific DNA binding transcription factor activity // inferred from electronic annotation	os.52451.1.a1_at
RNA.regulation of transcription.ARF, Auxin Response Factor family	-2.186	loc_os01g48060	auxin response factor 3, putative, expressed	0006351 // transcription, DNA-dependent // inferred from electronic annotation///0006355 // regulation of transcription, DNA-dependent // inferred from electronic annotation///0009725 // response to hormone stimulus // inferred from electronic annotation///0009734 // auxin mediated signaling pathway // inferred from electronic annotation	0005634 // nucleus // inferred from electronic annotation	0003677 // DNA binding // inferred from electronic annotation	os.6367.1.s1_a_at
RNA.regulation of transcription.ARF, Auxin Response Factor family	2.62	loc_os02g04810	auxin response factor 2, putative, expressed	0006351 // transcription, DNA-dependent // inferred from electronic annotation///0006355 // regulation of transcription, DNA-dependent // inferred from electronic annotation///0009725 // response to hormone stimulus // inferred from electronic annotation///0009734 // auxin mediated signaling pathway // inferred from electronic annotation	0005634 // nucleus // inferred from electronic annotation	0003677 // DNA binding // inferred from electronic annotation///0046983 // protein dimerization activity // inferred from electronic annotation	osaffx.2509.1.s1_at
RNA.regulation of transcription.ARF, Auxin Response Factor family	3.825	loc_os02g04810	auxin response factor 2, putative, expressed	0006351 // transcription, DNA-dependent // inferred from electronic annotation///0006355 // regulation of transcription, DNA-dependent // inferred from electronic annotation///0009725 // response to hormone stimulus // inferred from electronic annotation///0009734 // auxin mediated signaling pathway // inferred from electronic annotation	0005634 // nucleus // inferred from electronic annotation	0003677 // DNA binding // inferred from electronic annotation///0046983 // protein dimerization activity // inferred from electronic annotation	os.21454.1.s1_at
RNA.regulation of transcription.ARF, Auxin Response Factor family	-2.869	loc_os04g36054	auxin response factor 1, putative, expressed	0006351 // transcription, DNA-dependent // inferred from electronic annotation///0006355 // regulation of transcription, DNA-dependent // inferred from electronic annotation///0009725 // response to hormone stimulus // inferred from electronic annotation///0009733 // response to auxin stimulus // inferred from electronic annotation///0009734 // auxin mediated signaling pathway // inferred from el…	0005634 // nucleus // inferred from electronic annotation	0003677 // DNA binding // inferred from electronic annotation///0046983 // protein dimerization activity // inferred from electronic annotation	os.17070.1.s1_at
RNA.regulation of transcription.bHLH,Basic Helix-Loop-Helix family	2.458	loc_os06g12210	DNA binding protein, putative, expressed		0009536 // plastid // inferred from reviewed computational analysis	0046983 // protein dimerization activity // inferred from electronic annotation	os.53254.1.s1_at
RNA.regulation of transcription.bHLH,Basic Helix-Loop-Helix family	-2.776	loc_os02g49480	transcription factor BIM1, putative, expressed		0005634 // nucleus // inferred from electronic annotation///0005634 // nucleus // inferred by curator///0005739 // mitochondrion // inferred from mutant phenotype	0046983 // protein dimerization activity // inferred from electronic annotation	os.52592.1.s1_at
RNA.regulation of transcription.bHLH,Basic Helix-Loop-Helix family	-4.245	loc_os11g32100	helix-loop-helix DNA-binding, putative, expressed	0007186 // G-protein coupled receptor signaling pathway // inferred from electronic annotation///0009409 // response to cold // inferred from electronic annotation///0010440 // stomatal lineage progression // inferred from electronic annotation///0050826 // response to freezing // inferred from electronic annotation	0005634 // nucleus // inferred from electronic annotation///0005634 // nucleus // inferred by curator///0016021 // integral to membrane // inferred from electronic annotation	0003677 // DNA binding // inferred from electronic annotation///0004990 // oxytocin receptor activity // inferred from electronic annotation///0046983 // protein dimerization activity // inferred from electronic annotation	os.56356.1.s1_at
RNA.regulation of transcription.bHLH,Basic Helix-Loop-Helix family	2.252	MULTIPLE HITS: (loc_os03g49464,loc_os06g48030,loc_os08g14109,loc_os06g22919,loc_os05g39370,loc_os06g03750,loc_os03g36630,loc_os02g56420,loc_os11g12000,loc_os03g41438,loc_os02g01332,loc_os08g02830,loc_os03g58764,loc_os12g08140,loc_os02g01510,loc_os01g09930,loc_os06g37820,loc_os03g08900) loc_os03g49464: 12003.m09945 protein pentatricopeptide repeat protein PPR868-14, putative, expressedloc_os06g480…	MULTIPLE HITS: (loc_os03g49464,loc_os06g48030,loc_os08g14109,loc_os06g22919,loc_os05g39370,loc_os06g03750,loc_os03g36630,loc_os02g56420,loc_os11g12000,loc_os03g41438,loc_os02g01332,loc_os08g02830,loc_os03g58764,loc_os12g08140,loc_os02g01510,loc_os01g09930,loc_os06g37820,loc_os03g08900) loc_os03g49464: 12003.m09945 protein pentatricopeptide repeat protein PPR868-14, putative, expressedloc_os06g480…	0006979 // response to oxidative stress // inferred from electronic annotation///0055114 // oxidation-reduction process // inferred from electronic annotation		0004601 // peroxidase activity // inferred from electronic annotation///0005506 // iron ion binding // inferred from electronic annotation///0005509 // calcium ion binding // inferred from electronic annotation///0009055 // electron carrier activity // inferred from electronic annotation///0016491 // oxidoreductase activity // inferred from electronic annotation///0020037 // heme binding // infer…	osaffx.28164.2.s1_at
RNA.regulation of transcription.bHLH,Basic Helix-Loop-Helix family	2.424	loc_os08g42470	bHLH transcription factor GBOF-1, putative, expressed	0042309 // homoiothermy // inferred from electronic annotation///0050826 // response to freezing // inferred from electronic annotation	0005634 // nucleus // inferred from electronic annotation///0005634 // nucleus // inferred by curator	0046983 // protein dimerization activity // inferred from electronic annotation///0050825 // ice binding // inferred from electronic annotation	os.14318.1.s1_at
RNA.regulation of transcription.bHLH,Basic Helix-Loop-Helix family	2.203	loc_os09g32510	BHLH transcription factor, putative, expressed		0005634 // nucleus // inferred from electronic annotation	0046983 // protein dimerization activity // inferred from electronic annotation	os.20775.1.s1_at
RNA.regulation of transcription.bHLH,Basic Helix-Loop-Helix family	-2.958	loc_os03g04310	DNA binding protein, putative, expressed		0005634 // nucleus // inferred from electronic annotation///0005634 // nucleus // inferred by curator	0046983 // protein dimerization activity // inferred from electronic annotation	os.5860.1.s1_at
RNA.regulation of transcription.bHLH,Basic Helix-Loop-Helix family	9.736	loc_os12g41650	phytochrome-interacting factor 4, putative, expressed		0005634 // nucleus // inferred from electronic annotation	0003677 // DNA binding // inferred from electronic annotation///0046983 // protein dimerization activity // inferred from electronic annotation	os.11675.1.a1_at
RNA.regulation of transcription.bHLH,Basic Helix-Loop-Helix family	4.143	loc_os10g23050	helix-loop-helix DNA-binding, putative, expressed		0005634 // nucleus // inferred from electronic annotation	0003677 // DNA binding // inferred from electronic annotation///0046983 // protein dimerization activity // inferred from electronic annotation	os.46600.1.s1_at
RNA.regulation of transcription.bHLH,Basic Helix-Loop-Helix family	3.206	loc_os07g05010	PIL6, putative, expressed		0005634 // nucleus // inferred from electronic annotation///0005634 // nucleus // inferred by curator///0009536 // plastid // inferred from mutant phenotype	0046983 // protein dimerization activity // inferred from electronic annotation	os.15089.1.s1_at
RNA.regulation of transcription.bHLH,Basic Helix-Loop-Helix family	2.279	loc_os01g67480	helix-loop-helix DNA-binding domain containing protein, expressed		0005634 // nucleus // inferred from electronic annotation	0046983 // protein dimerization activity // inferred from electronic annotation	os.12030.1.s1_at
RNA.regulation of transcription.bHLH,Basic Helix-Loop-Helix family	2.257	loc_os03g58330	BHLH transcription factor, putative, expressed	0009567 // double fertilization forming a zygote and endosperm // inferred from electronic annotation	0005634 // nucleus // inferred from electronic annotation///0005634 // nucleus // inferred by curator	0046983 // protein dimerization activity // inferred from electronic annotation	os.27522.1.s1_x_at
RNA.regulation of transcription.bHLH,Basic Helix-Loop-Helix family	-2.344	loc_os09g29360	DNA binding protein, putative, expressed	0042309 // homoiothermy // inferred from electronic annotation///0050826 // response to freezing // inferred from electronic annotation	0005634 // nucleus // inferred from electronic annotation///0005634 // nucleus // inferred by curator///0005739 // mitochondrion // inferred from mutant phenotype///0009536 // plastid // inferred from mutant phenotype	0003677 // DNA binding // inferred from electronic annotation///0046983 // protein dimerization activity // inferred from electronic annotation///0050825 // ice binding // inferred from electronic annotation	osaffx.30076.1.s1_at
RNA.regulation of transcription.bHLH,Basic Helix-Loop-Helix family	3.245	loc_os02g47660	BHLH transcription factor, putative, expressed		0005634 // nucleus // inferred from electronic annotation///0005634 // nucleus // inferred by curator	0046983 // protein dimerization activity // inferred from electronic annotation	os.7751.1.s1_at
RNA.regulation of transcription.C2C2(Zn) CO-like, Constans-like zinc finger family	2.965	loc_os08g15050	CONSTANS-like protein CO8, putative, expressed		0005622 // intracellular // inferred from electronic annotation	0008270 // zinc ion binding // inferred from electronic annotation///0009055 // electron carrier activity // inferred from electronic annotation///0051537 // 2 iron, 2 sulfur cluster binding // inferred from electronic annotation	os.16422.1.s1_s_at
RNA.regulation of transcription.C2C2(Zn) CO-like, Constans-like zinc finger family	2.15	loc_os06g44450	CONSTANS-like protein CO6, putative, expressed	0042309 // homoiothermy // inferred from electronic annotation///0050826 // response to freezing // inferred from electronic annotation	0005622 // intracellular // inferred from electronic annotation	0008270 // zinc ion binding // inferred from electronic annotation///0046872 // metal ion binding // inferred from electronic annotation///0050825 // ice binding // inferred from electronic annotation	os.7920.1.s1_at
RNA.regulation of transcription.C2C2(Zn) DOF zinc finger family	2.362	loc_os01g15900	expressed protein	0006355 // regulation of transcription, DNA-dependent // inferred from electronic annotation		0003677 // DNA binding // inferred from electronic annotation///0008270 // zinc ion binding // inferred from electronic annotation	os.11786.2.s1_x_at
RNA.regulation of transcription.C2C2(Zn) DOF zinc finger family	2.124	loc_os02g49440	expressed protein	0006355 // regulation of transcription, DNA-dependent // inferred from electronic annotation		0003677 // DNA binding // inferred from electronic annotation///0008270 // zinc ion binding // inferred from electronic annotation	os.4185.1.a1_at
RNA.regulation of transcription.C2C2(Zn) DOF zinc finger family	2.098	loc_os10g35300	expressed protein	0006355 // regulation of transcription, DNA-dependent // inferred from electronic annotation///0006457 // protein folding // inferred from electronic annotation///0007186 // G-protein coupled receptor signaling pathway // inferred from electronic annotation///0009408 // response to heat // inferred from electronic annotation///0009644 // response to high light intensity // inferred from electroni…	0016021 // integral to membrane // inferred from electronic annotation	0003677 // DNA binding // inferred from electronic annotation///0003700 // sequence-specific DNA binding transcription factor activity // inferred from electronic annotation///0004940 // beta1-adrenergic receptor activity // inferred from electronic annotation///0008270 // zinc ion binding // inferred from electronic annotation	os.55986.1.s1_x_at
RNA.regulation of transcription.C2C2(Zn) DOF zinc finger family	2.634	loc_os10g26620	expressed protein	0006355 // regulation of transcription, DNA-dependent // inferred from electronic annotation	0016023 // cytoplasmic membrane-bounded vesicle // inferred from reviewed computational analysis	0003677 // DNA binding // inferred from electronic annotation///0008270 // zinc ion binding // inferred from electronic annotation	os.5736.1.s1_s_at
RNA.regulation of transcription.C2C2(Zn) DOF zinc finger family	3.466	loc_os04g58190	expressed protein	0006355 // regulation of transcription, DNA-dependent // inferred from electronic annotation		0003677 // DNA binding // inferred from electronic annotation///0008270 // zinc ion binding // inferred from electronic annotation	os.15992.1.s1_at
RNA.regulation of transcription.C2C2(Zn) DOF zinc finger family	-2.122	loc_os04g47990	dof zinc finger protein, putative, expressed	0006355 // regulation of transcription, DNA-dependent // inferred from electronic annotation		0003677 // DNA binding // inferred from electronic annotation///0008270 // zinc ion binding // inferred from electronic annotation	os.4182.1.s1_at
RNA.regulation of transcription.C2C2(Zn) DOF zinc finger family	-2.172	MULTIPLE HITS: (loc_os04g58190,loc_os04g58180) loc_os04g58190: 12004.m10701 protein expressed proteinloc_os04g58180: 12004.m10700 protein signal transducer, putative, expressed	MULTIPLE HITS: (loc_os04g58190,loc_os04g58180) loc_os04g58190: 12004.m10701 protein expressed proteinloc_os04g58180: 12004.m10700 protein signal transducer, putative, expressed				os.32813.1.a1_at
RNA.regulation of transcription.C2C2(Zn) GATA transcription factor family	-2.218	loc_os02g12790	GATA transcription factor 20, putative, expressed	0006355 // regulation of transcription, DNA-dependent // inferred from electronic annotation///0016068 // type I hypersensitivity // inferred from electronic annotation///0042309 // homoiothermy // inferred from electronic annotation///0050826 // response to freezing // inferred from electronic annotation	0005634 // nucleus // inferred from electronic annotation	0003700 // sequence-specific DNA binding transcription factor activity // inferred from electronic annotation///0008270 // zinc ion binding // inferred from electronic annotation///0043565 // sequence-specific DNA binding // inferred from electronic annotation///0046872 // metal ion binding // inferred from electronic annotation///0050825 // ice binding // inferred from electronic annotation	os.53733.1.s1_at
RNA.regulation of transcription.C2C2(Zn) GATA transcription factor family	-2.173	loc_os10g40810	GATA transcription factor 9, putative, expressed	0006355 // regulation of transcription, DNA-dependent // inferred from electronic annotation///0007186 // G-protein coupled receptor signaling pathway // inferred from electronic annotation///0042309 // homoiothermy // inferred from electronic annotation///0045893 // positive regulation of transcription, DNA-dependent // inferred from electronic annotation///0050826 // response to freezing // inf…	0005634 // nucleus // inferred from electronic annotation///0016021 // integral to membrane // inferred from electronic annotation	0003677 // DNA binding // inferred from electronic annotation///0003700 // sequence-specific DNA binding transcription factor activity // inferred from electronic annotation///0004990 // oxytocin receptor activity // inferred from electronic annotation///0008270 // zinc ion binding // inferred from electronic annotation///0043565 // sequence-specific DNA binding // inferred from electronic annota…	osaffx.6930.1.s1_at
RNA.regulation of transcription.C2C2(Zn) GATA transcription factor family	3.179	loc_os05g06340	GATA zinc finger family protein	0006355 // regulation of transcription, DNA-dependent // inferred from electronic annotation	0016023 // cytoplasmic membrane-bounded vesicle // inferred from reviewed computational analysis	0003700 // sequence-specific DNA binding transcription factor activity // inferred from electronic annotation///0008270 // zinc ion binding // inferred from electronic annotation///0043565 // sequence-specific DNA binding // inferred from electronic annotation	os.7834.1.s1_at
RNA.regulation of transcription.C2H2 zinc finger family	2.533	loc_os01g63980	TRANSPARENT TESTA 1 protein, putative, expressed		0005622 // intracellular // inferred from electronic annotation	0003676 // nucleic acid binding // inferred from electronic annotation///0008270 // zinc ion binding // inferred from electronic annotation///0046872 // metal ion binding // inferred from electronic annotation	os.36152.1.s1_at
RNA.regulation of transcription.C2H2 zinc finger family	2.636	loc_os05g37190	TRANSPARENT TESTA 1 protein, putative, expressed		0005622 // intracellular // inferred from electronic annotation	0003676 // nucleic acid binding // inferred from electronic annotation///0008270 // zinc ion binding // inferred from electronic annotation///0046872 // metal ion binding // inferred from electronic annotation	os.54232.1.s1_at
RNA.regulation of transcription.C2H2 zinc finger family	-2.835	loc_os01g57650	nucleic acid binding protein, putative, expressed		0005622 // intracellular // inferred from electronic annotation	0003950 // NAD+ ADP-ribosyltransferase activity // inferred from electronic annotation///0008270 // zinc ion binding // inferred from electronic annotation///0046872 // metal ion binding // inferred from electronic annotation	os.37921.2.s1_at
RNA.regulation of transcription.C2H2 zinc finger family	2.934	loc_os03g60560	ZFP16-2, putative, expressed		0005622 // intracellular // inferred from electronic annotation	0008270 // zinc ion binding // inferred from electronic annotation///0046872 // metal ion binding // inferred from electronic annotation	os.28441.1.s1_at
RNA.regulation of transcription.C2H2 zinc finger family	-2.662	loc_os08g36110	zinc finger protein, putative, expressed		0005622 // intracellular // inferred from electronic annotation	0008270 // zinc ion binding // inferred from electronic annotation///0046872 // metal ion binding // inferred from electronic annotation	os.50773.1.s1_at
RNA.regulation of transcription.C2H2 zinc finger family	-2.185	loc_os02g44130	cys2/His2 zinc-finger transcription factor, putative, expressed	0042309 // homoiothermy // inferred from electronic annotation///0050826 // response to freezing // inferred from electronic annotation	0005622 // intracellular // inferred from electronic annotation	0008270 // zinc ion binding // inferred from electronic annotation///0046872 // metal ion binding // inferred from electronic annotation///0050825 // ice binding // inferred from electronic annotation	os.52090.1.s1_at
RNA.regulation of transcription.C2H2 zinc finger family	2.906	loc_os01g62190	PEThy, putative, expressed		0005622 // intracellular // inferred from electronic annotation	0008270 // zinc ion binding // inferred from electronic annotation///0046872 // metal ion binding // inferred from electronic annotation	os.10411.1.s1_at
RNA.regulation of transcription.C2H2 zinc finger family	2.134	loc_os12g39220	zinc finger protein 7, putative, expressed		0005622 // intracellular // inferred from electronic annotation	0008270 // zinc ion binding // inferred from electronic annotation///0046872 // metal ion binding // inferred from electronic annotation	os.35718.1.s1_at
RNA.regulation of transcription.C2H2 zinc finger family	-2.411	loc_os03g57240	expressed protein	0016068 // type I hypersensitivity // inferred from electronic annotation///0042309 // homoiothermy // inferred from electronic annotation///0050826 // response to freezing // inferred from electronic annotation///0051260 // protein homooligomerization // inferred from electronic annotation	0005622 // intracellular // inferred from electronic annotation///0016020 // membrane // inferred from electronic annotation	0008270 // zinc ion binding // inferred from electronic annotation///0046872 // metal ion binding // inferred from electronic annotation///0050825 // ice binding // inferred from electronic annotation	os.52475.1.s1_x_at
RNA.regulation of transcription.C2H2 zinc finger family	3.351	loc_os12g39400	zinc-finger protein 1, putative, expressed		0005622 // intracellular // inferred from electronic annotation	0003676 // nucleic acid binding // inferred from electronic annotation///0008270 // zinc ion binding // inferred from electronic annotation///0046872 // metal ion binding // inferred from electronic annotation	os.16453.1.s1_at
RNA.regulation of transcription.C2H2 zinc finger family	2.586	loc_os11g47630	zinc finger DNA-binding protein, putative, expressed		0005622 // intracellular // inferred from electronic annotation	0008270 // zinc ion binding // inferred from electronic annotation///0046872 // metal ion binding // inferred from electronic annotation	os.51307.1.s1_at
RNA.regulation of transcription.C3H zinc finger family	3.147	loc_os05g45020	CCCH transcription factor, putative, expressed			0003676 // nucleic acid binding // inferred from electronic annotation///0003677 // DNA binding // inferred from electronic annotation///0008270 // zinc ion binding // inferred from electronic annotation///0046872 // metal ion binding // inferred from electronic annotation	os.6318.1.s1_at
RNA.regulation of transcription.C3H zinc finger family	2.608	loc_os05g10670	zinc finger C-x8-C-x5-C-x3-H type family protein, expressed			0003676 // nucleic acid binding // inferred from electronic annotation///0003677 // DNA binding // inferred from electronic annotation///0008270 // zinc ion binding // inferred from electronic annotation///0046872 // metal ion binding // inferred from electronic annotation	os.11534.1.s1_at
RNA.regulation of transcription.CCAAT box binding factor family, HAP2	-2.445	loc_os02g53620	nuclear transcription factor Y subunit A-3, putative, expressed	0006355 // regulation of transcription, DNA-dependent // inferred from electronic annotation	0005634 // nucleus // inferred from electronic annotation	0003700 // sequence-specific DNA binding transcription factor activity // inferred from electronic annotation	osaffx.12626.1.s1_at
RNA.regulation of transcription.CCAAT box binding factor family, HAP3	2.796	loc_os07g41580	nuclear transcription factor Y subunit B-3, putative, expressed	0006355 // regulation of transcription, DNA-dependent // inferred from electronic annotation	0005622 // intracellular // inferred from electronic annotation///0005634 // nucleus // inferred from electronic annotation	0003677 // DNA binding // inferred from electronic annotation///0043565 // sequence-specific DNA binding // inferred from electronic annotation///0046982 // protein heterodimerization activity // inferred from electronic annotation	os.49795.1.s1_at
RNA.regulation of transcription.CCAAT box binding factor family, HAP3	-2.763	loc_os01g70890	nuclear transcription factor Y subunit B-5, putative, expressed	0006355 // regulation of transcription, DNA-dependent // inferred from electronic annotation///0042309 // homoiothermy // inferred from electronic annotation///0050826 // response to freezing // inferred from electronic annotation	0005622 // intracellular // inferred from electronic annotation///0005634 // nucleus // inferred from electronic annotation	0003677 // DNA binding // inferred from electronic annotation///0003700 // sequence-specific DNA binding transcription factor activity // inferred from electronic annotation///0043565 // sequence-specific DNA binding // inferred from electronic annotation///0046982 // protein heterodimerization activity // inferred from electronic annotation///0050825 // ice binding // inferred from electronic an…	osaffx.23994.1.s1_at
RNA.regulation of transcription.E2F/DP transcription factor family	-3.925	loc_os02g50630	transcription regulator of the cell cycle TaE2Fe, putative, expressed	0006351 // transcription, DNA-dependent // inferred from electronic annotation///0006355 // regulation of transcription, DNA-dependent // inferred from electronic annotation///0032876 // negative regulation of DNA endoreduplication // inferred from electronic annotation///0042023 // DNA endoreduplication // inferred from electronic annotation	0005634 // nucleus // inferred from electronic annotation///0005667 // transcription factor complex // inferred from electronic annotation	0003677 // DNA binding // inferred from electronic annotation///0003700 // sequence-specific DNA binding transcription factor activity // inferred from electronic annotation	os.47376.1.a1_at
RNA.regulation of transcription.E2F/DP transcription factor family	-4.05	loc_os12g06200	transcription factor E2F2, putative, expressed	0006351 // transcription, DNA-dependent // inferred from electronic annotation///0006355 // regulation of transcription, DNA-dependent // inferred from electronic annotation	0005634 // nucleus // inferred from electronic annotation///0005667 // transcription factor complex // inferred from electronic annotation	0003677 // DNA binding // inferred from electronic annotation///0003700 // sequence-specific DNA binding transcription factor activity // inferred from electronic annotation	os.424.1.s1_at
RNA.regulation of transcription.G2-like transcription factor family, GARP	-2.561	loc_os04g47890	myb-like DNA-binding domain, SHAQKYF class family protein, expressed			0003677 // DNA binding // inferred from electronic annotation///0003682 // chromatin binding // inferred from electronic annotation	os.54093.1.s1_at
RNA.regulation of transcription.G2-like transcription factor family, GARP	2.41	MULTIPLE HITS: (loc_os02g04640,loc_os02g04630) loc_os02g04640: 12002.m05813 protein transfactor-like protein, putative, expressedloc_os02g04630: 12002.m05812 protein sodium/calcium exchanger protein, expressedloc_os02g04630: 12002.m05812 protein sodium/calcium exchanger protein, expressed	MULTIPLE HITS: (loc_os02g04640,loc_os02g04630) loc_os02g04640: 12002.m05813 protein transfactor-like protein, putative, expressedloc_os02g04630: 12002.m05812 protein sodium/calcium exchanger protein, expressedloc_os02g04630: 12002.m05812 protein sodium/calcium exchanger protein, expressed		0005634 // nucleus // inferred from electronic annotation	0003677 // DNA binding // inferred from electronic annotation///0003682 // chromatin binding // inferred from electronic annotation	os.52219.1.a1_at
RNA.regulation of transcription.G2-like transcription factor family, GARP	2.462	loc_os04g56990	transfactor, putative, expressed	0006355 // regulation of transcription, DNA-dependent // inferred from electronic annotation	0005634 // nucleus // inferred from electronic annotation	0003677 // DNA binding // inferred from electronic annotation///0003682 // chromatin binding // inferred from electronic annotation///0003700 // sequence-specific DNA binding transcription factor activity // inferred from electronic annotation	os.7512.1.s1_at
RNA.regulation of transcription.G2-like transcription factor family, GARP	2.921	loc_os03g20900	transfactor-like, putative, expressed	0006508 // proteolysis // inferred from electronic annotation	0005634 // nucleus // inferred from electronic annotation///0005739 // mitochondrion // inferred from reviewed computational analysis	0003677 // DNA binding // inferred from electronic annotation///0003682 // chromatin binding // inferred from electronic annotation///0004222 // metalloendopeptidase activity // inferred from electronic annotation	os.51525.1.s1_at
RNA.regulation of transcription.GRAS transcription factor family	-3.81	loc_os06g03710	DELLA protein SLR1, putative, expressed	0000226 // microtubule cytoskeleton organization // inferred from electronic annotation///0000911 // cytokinesis by cell plate formation // inferred from electronic annotation///0006351 // transcription, DNA-dependent // inferred from electronic annotation///0006355 // regulation of transcription, DNA-dependent // inferred from electronic annotation///0048451 // petal formation // inferred from e…		0003700 // sequence-specific DNA binding transcription factor activity // inferred from electronic annotation	os.31950.1.s1_at
RNA.regulation of transcription.GRAS transcription factor family	2.049	loc_os10g22430	chitin-inducible gibberellin-responsive protein 2, putative, expressed	0006351 // transcription, DNA-dependent // inferred from electronic annotation///0006355 // regulation of transcription, DNA-dependent // inferred from electronic annotation///0007165 // signal transduction // inferred from electronic annotation///0009640 // photomorphogenesis // inferred from electronic annotation///0010200 // response to chitin // inferred from electronic annotation	0005737 // cytoplasm // inferred from electronic annotation	0004871 // signal transducer activity // inferred from electronic annotation	os.22472.2.s1_at
RNA.regulation of transcription.HB,Homeobox transcription factor family	2.427	loc_os03g20910	homeobox domain containing protein, expressed	0006351 // transcription, DNA-dependent // inferred from electronic annotation///0006355 // regulation of transcription, DNA-dependent // inferred from electronic annotation///0007275 // multicellular organismal development // inferred from electronic annotation///0042309 // homoiothermy // inferred from electronic annotation///0050826 // response to freezing // inferred from electronic annotation	0005634 // nucleus // inferred from electronic annotation	0003677 // DNA binding // inferred from electronic annotation///0003700 // sequence-specific DNA binding transcription factor activity // inferred from electronic annotation///0043565 // sequence-specific DNA binding // inferred from electronic annotation///0050825 // ice binding // inferred from electronic annotation	os.51648.1.s1_at
RNA.regulation of transcription.HB,Homeobox transcription factor family	2.966	loc_os11g06020	BEL1-like homeodomain transcription factor, putative, expressed	0006355 // regulation of transcription, DNA-dependent // inferred from electronic annotation	0005634 // nucleus // inferred from electronic annotation	0003677 // DNA binding // inferred from electronic annotation///0003700 // sequence-specific DNA binding transcription factor activity // inferred from electronic annotation///0043565 // sequence-specific DNA binding // inferred from electronic annotation	os.11805.1.a1_s_at
RNA.regulation of transcription.HB,Homeobox transcription factor family	-2.28	MULTIPLE HITS: (loc_os04g53530,loc_os04g53540) loc_os04g53530: 12004.m10245 protein expressed proteinloc_os04g53540: 12004.m101662 protein homeobox protein GLABRA2, putative, expressed	MULTIPLE HITS: (loc_os04g53530,loc_os04g53540) loc_os04g53530: 12004.m10245 protein expressed proteinloc_os04g53540: 12004.m101662 protein homeobox protein GLABRA2, putative, expressed	0006351 // transcription, DNA-dependent // inferred from electronic annotation///0006355 // regulation of transcription, DNA-dependent // inferred from electronic annotation///0009913 // epidermal cell differentiation // inferred from electronic annotation///0048825 // cotyledon development // inferred from electronic annotation	0005634 // nucleus // inferred from electronic annotation	0000976 // transcription regulatory region sequence-specific DNA binding // inferred from electronic annotation///0003677 // DNA binding // inferred from electronic annotation///0003700 // sequence-specific DNA binding transcription factor activity // inferred from electronic annotation///0043565 // sequence-specific DNA binding // inferred from electronic annotation	os.12432.1.s1_a_at
RNA.regulation of transcription.HB,Homeobox transcription factor family	-2.161	loc_os02g45250	homeobox protein FWA, putative, expressed	0006351 // transcription, DNA-dependent // inferred from electronic annotation///0006355 // regulation of transcription, DNA-dependent // inferred from electronic annotation///0043481 // anthocyanin accumulation in tissues in response to UV light // inferred from electronic annotation///0048364 // root development // inferred from electronic annotation	0005634 // nucleus // inferred from electronic annotation	0003677 // DNA binding // inferred from electronic annotation///0003700 // sequence-specific DNA binding transcription factor activity // inferred from electronic annotation///0043565 // sequence-specific DNA binding // inferred from electronic annotation	os.6039.1.s1_at
RNA.regulation of transcription.HB,Homeobox transcription factor family	2.773	loc_os07g03770	homeobox protein rough sheath 1, putative, expressed	0006355 // regulation of transcription, DNA-dependent // inferred from electronic annotation	0005634 // nucleus // inferred from electronic annotation	0003677 // DNA binding // inferred from electronic annotation///0003700 // sequence-specific DNA binding transcription factor activity // inferred from electronic annotation///0043565 // sequence-specific DNA binding // inferred from electronic annotation	os.2254.1.s1_at
RNA.regulation of transcription.HB,Homeobox transcription factor family	7.032	loc_os09g21180	homeodomain leucine zipper protein CPHB-5, putative, expressed	0006351 // transcription, DNA-dependent // inferred from electronic annotation///0006355 // regulation of transcription, DNA-dependent // inferred from electronic annotation	0005634 // nucleus // inferred from electronic annotation	0000976 // transcription regulatory region sequence-specific DNA binding // inferred from electronic annotation///0003677 // DNA binding // inferred from electronic annotation///0003700 // sequence-specific DNA binding transcription factor activity // inferred from electronic annotation///0043565 // sequence-specific DNA binding // inferred from electronic annotation	osaffx.29958.1.s1_x_at
RNA.regulation of transcription.HB,Homeobox transcription factor family	3.016	loc_os09g35910	homeodomain-leucine zipper transcription factor TaHDZipI-1, putative, expressed	0006351 // transcription, DNA-dependent // inferred from electronic annotation///0006355 // regulation of transcription, DNA-dependent // inferred from electronic annotation	0005634 // nucleus // inferred from electronic annotation	0000976 // transcription regulatory region sequence-specific DNA binding // inferred from electronic annotation///0003677 // DNA binding // inferred from electronic annotation///0003700 // sequence-specific DNA binding transcription factor activity // inferred from electronic annotation///0043565 // sequence-specific DNA binding // inferred from electronic annotation	os.2363.1.s1_a_at
RNA.regulation of transcription.HB,Homeobox transcription factor family	7.961	loc_os07g48560	WUSCHEL-related homeobox 11, putative, expressed	0006351 // transcription, DNA-dependent // inferred from electronic annotation///0006355 // regulation of transcription, DNA-dependent // inferred from electronic annotation///0007275 // multicellular organismal development // inferred from electronic annotation	0005634 // nucleus // inferred from electronic annotation	0003677 // DNA binding // inferred from electronic annotation///0003700 // sequence-specific DNA binding transcription factor activity // inferred from electronic annotation///0043565 // sequence-specific DNA binding // inferred from electronic annotation	os.51714.1.s1_at
RNA.regulation of transcription.HB,Homeobox transcription factor family	9.238	loc_os02g43330	homeobox-leucine zipper protein ATHB-6, putative, expressed	0006265 // DNA topological change // inferred from electronic annotation///0006351 // transcription, DNA-dependent // inferred from electronic annotation///0006355 // regulation of transcription, DNA-dependent // inferred from electronic annotation	0005634 // nucleus // inferred from electronic annotation	0000976 // transcription regulatory region sequence-specific DNA binding // inferred from electronic annotation///0003677 // DNA binding // inferred from electronic annotation///0003690 // double-stranded DNA binding // inferred from electronic annotation///0003700 // sequence-specific DNA binding transcription factor activity // inferred from electronic annotation///0043565 // sequence-specific …	os.49245.1.s1_at
RNA.regulation of transcription.HB,Homeobox transcription factor family	4.218	loc_os04g45810	homeodomain-leucine zipper transcription factor TaHDZipI-1, putative, expressed	0006265 // DNA topological change // inferred from electronic annotation///0006351 // transcription, DNA-dependent // inferred from electronic annotation///0006355 // regulation of transcription, DNA-dependent // inferred from electronic annotation	0005634 // nucleus // inferred from electronic annotation	0000976 // transcription regulatory region sequence-specific DNA binding // inferred from electronic annotation///0003677 // DNA binding // inferred from electronic annotation///0003690 // double-stranded DNA binding // inferred from electronic annotation///0003700 // sequence-specific DNA binding transcription factor activity // inferred from electronic annotation///0043565 // sequence-specific …	os.12134.1.s1_at
RNA.regulation of transcription.HB,Homeobox transcription factor family	4.581	loc_os07g39320	DNA binding protein, putative, expressed	0006351 // transcription, DNA-dependent // inferred from electronic annotation///0006355 // regulation of transcription, DNA-dependent // inferred from electronic annotation	0005634 // nucleus // inferred from electronic annotation	0000976 // transcription regulatory region sequence-specific DNA binding // inferred from electronic annotation///0003677 // DNA binding // inferred from electronic annotation///0003700 // sequence-specific DNA binding transcription factor activity // inferred from electronic annotation///0043565 // sequence-specific DNA binding // inferred from electronic annotation	os.6271.1.s1_at
RNA.regulation of transcription.HB,Homeobox transcription factor family	5.915	loc_os09g21180	homeodomain leucine zipper protein CPHB-5, putative, expressed	0006351 // transcription, DNA-dependent // inferred from electronic annotation///0006355 // regulation of transcription, DNA-dependent // inferred from electronic annotation	0005634 // nucleus // inferred from electronic annotation	0000976 // transcription regulatory region sequence-specific DNA binding // inferred from electronic annotation///0003677 // DNA binding // inferred from electronic annotation///0003700 // sequence-specific DNA binding transcription factor activity // inferred from electronic annotation///0043565 // sequence-specific DNA binding // inferred from electronic annotation	osaffx.29958.1.s1_at
RNA.regulation of transcription.HB,Homeobox transcription factor family	5	loc_os03g51690	homeobox protein OSH1, putative, expressed	0006351 // transcription, DNA-dependent // inferred from electronic annotation///0006355 // regulation of transcription, DNA-dependent // inferred from electronic annotation///0006355 // regulation of transcription, DNA-dependent // inferred from genetic interaction///0006355 // regulation of transcription, DNA-dependent // inferred from mutant phenotype	0005634 // nucleus // inferred from electronic annotation///0005634 // nucleus // inferred from genetic interaction///0005634 // nucleus // inferred from mutant phenotype	0003677 // DNA binding // inferred from electronic annotation///0003677 // DNA binding // inferred from genetic interaction///0003677 // DNA binding // inferred from mutant phenotype///0003700 // sequence-specific DNA binding transcription factor activity // inferred from electronic annotation///0003700 // sequence-specific DNA binding transcription factor activity // inferred from genetic intera…	os.151.2.s1_at
RNA.regulation of transcription.HB,Homeobox transcription factor family	3.011	loc_os10g41230	homeobox-leucine zipper protein HAT1, putative, expressed	0006351 // transcription, DNA-dependent // inferred from electronic annotation///0006355 // regulation of transcription, DNA-dependent // inferred from electronic annotation	0005634 // nucleus // inferred from electronic annotation	0003677 // DNA binding // inferred from electronic annotation///0003700 // sequence-specific DNA binding transcription factor activity // inferred from electronic annotation///0004879 // ligand-activated sequence-specific DNA binding RNA polymerase II transcription factor activity // inferred from electronic annotation///0043565 // sequence-specific DNA binding // inferred from electronic annotat…	os.4605.1.s1_at
RNA.regulation of transcription.HB,Homeobox transcription factor family	-4.248	loc_os03g47730	knotted1-interacting protein, putative, expressed	0006355 // regulation of transcription, DNA-dependent // inferred from electronic annotation///0042309 // homoiothermy // inferred from electronic annotation///0050826 // response to freezing // inferred from electronic annotation	0005634 // nucleus // inferred from electronic annotation	0003677 // DNA binding // inferred from electronic annotation///0003700 // sequence-specific DNA binding transcription factor activity // inferred from electronic annotation///0043565 // sequence-specific DNA binding // inferred from electronic annotation///0050825 // ice binding // inferred from electronic annotation	os.49163.1.s1_at
RNA.regulation of transcription.HB,Homeobox transcription factor family	3.119	loc_os05g03884	homeotic protein knotted-1, putative, expressed	0006355 // regulation of transcription, DNA-dependent // inferred from electronic annotation	0005634 // nucleus // inferred from electronic annotation	0003677 // DNA binding // inferred from electronic annotation///0003700 // sequence-specific DNA binding transcription factor activity // inferred from electronic annotation///0043565 // sequence-specific DNA binding // inferred from electronic annotation	os.4162.1.s1_at
RNA.regulation of transcription.HB,Homeobox transcription factor family	5.045	loc_os03g10210	DNA binding protein, putative, expressed	0006351 // transcription, DNA-dependent // inferred from electronic annotation///0006355 // regulation of transcription, DNA-dependent // inferred from electronic annotation	0005634 // nucleus // inferred from electronic annotation	0000976 // transcription regulatory region sequence-specific DNA binding // inferred from electronic annotation///0003677 // DNA binding // inferred from electronic annotation///0003700 // sequence-specific DNA binding transcription factor activity // inferred from electronic annotation///0043565 // sequence-specific DNA binding // inferred from electronic annotation	os.9086.1.s1_at
RNA.regulation of transcription.HB,Homeobox transcription factor family	2.705	loc_os05g03884	homeotic protein knotted-1, putative, expressed	0006355 // regulation of transcription, DNA-dependent // inferred from electronic annotation	0005634 // nucleus // inferred from electronic annotation	0003677 // DNA binding // inferred from electronic annotation///0003700 // sequence-specific DNA binding transcription factor activity // inferred from electronic annotation///0043565 // sequence-specific DNA binding // inferred from electronic annotation	osaffx.2978.2.s1_s_at
RNA.regulation of transcription.HB,Homeobox transcription factor family	2.056	loc_os08g32080	homeodomain leucine zipper protein CPHB-5, putative, expressed				os.56903.1.s1_at
RNA.regulation of transcription.HSF,Heat-shock transcription factor family	2.477	loc_os03g58790	ATPase 3, putative, expressed	0009737 // response to abscisic acid stimulus // inferred from electronic annotation	0005739 // mitochondrion // inferred from electronic annotation///0005783 // endoplasmic reticulum // inferred from electronic annotation	0000166 // nucleotide binding // inferred from electronic annotation///0005524 // ATP binding // inferred from electronic annotation///0017111 // nucleoside-triphosphatase activity // inferred from electronic annotation	os.10884.1.s1_at
RNA.regulation of transcription.MADS box transcription factor family	2.438	loc_os07g41370	MADS-box transcription factor 18, putative, expressed	0006351 // transcription, DNA-dependent // inferred from electronic annotation///0006355 // regulation of transcription, DNA-dependent // inferred from electronic annotation///0007275 // multicellular organismal development // inferred from electronic annotation///0009908 // flower development // inferred from electronic annotation///0009933 // meristem structural organization // inferred from el…	0005634 // nucleus // inferred from electronic annotation	0003677 // DNA binding // inferred from electronic annotation///0003700 // sequence-specific DNA binding transcription factor activity // inferred from electronic annotation///0005515 // protein binding // inferred from physical interaction///0043565 // sequence-specific DNA binding // inferred from electronic annotation///0046982 // protein heterodimerization activity // inferred from electronic…	os.4573.1.s1_at
RNA.regulation of transcription.MYB domain transcription factor family	2.48	loc_os05g48010	anthocyanin regulatory C1 protein, putative, expressed	0042309 // homoiothermy // inferred from electronic annotation///0050826 // response to freezing // inferred from electronic annotation	0005634 // nucleus // inferred from electronic annotation	0003677 // DNA binding // inferred from electronic annotation///0003682 // chromatin binding // inferred from electronic annotation///0050825 // ice binding // inferred from electronic annotation	os.55636.1.s1_at
RNA.regulation of transcription.MYB domain transcription factor family	2.349	loc_os11g45740	DNA binding protein, putative, expressed		0005634 // nucleus // inferred from electronic annotation	0003677 // DNA binding // inferred from electronic annotation///0003682 // chromatin binding // inferred from electronic annotation	os.2867.1.a1_at
RNA.regulation of transcription.MYB domain transcription factor family	2.104	loc_os12g37690	MYB transcription factor, putative, expressed		0005634 // nucleus // inferred from electronic annotation	0003677 // DNA binding // inferred from electronic annotation///0003682 // chromatin binding // inferred from electronic annotation	os.20224.1.s1_at
RNA.regulation of transcription.MYB domain transcription factor family	2.39	loc_os01g16810	DNA binding protein, putative, expressed	0042309 // homoiothermy // inferred from electronic annotation///0050826 // response to freezing // inferred from electronic annotation	0005634 // nucleus // inferred from electronic annotation///0009536 // plastid // inferred from reviewed computational analysis	0003677 // DNA binding // inferred from electronic annotation///0003682 // chromatin binding // inferred from electronic annotation///0050825 // ice binding // inferred from electronic annotation	os.55088.1.s1_at
RNA.regulation of transcription.MYB domain transcription factor family	2.436	loc_os08g33940	MYB96, putative, expressed		0005634 // nucleus // inferred from electronic annotation	0003677 // DNA binding // inferred from electronic annotation///0003682 // chromatin binding // inferred from electronic annotation	os.27085.1.a1_at
RNA.regulation of transcription.MYB domain transcription factor family	2.089	loc_os04g42950	DNA binding protein, putative, expressed		0005634 // nucleus // inferred from electronic annotation	0003677 // DNA binding // inferred from electronic annotation///0003682 // chromatin binding // inferred from electronic annotation	os.56210.1.s1_at
RNA.regulation of transcription.MYB domain transcription factor family	-2.759	loc_os01g12860	myb, putative, expressed	0015986 // ATP synthesis coupled proton transport // inferred from electronic annotation	0005634 // nucleus // inferred from electronic annotation///0033178 // proton-transporting two-sector ATPase complex, catalytic domain // inferred from electronic annotation	0003677 // DNA binding // inferred from electronic annotation///0003682 // chromatin binding // inferred from electronic annotation///0016820 // hydrolase activity, acting on acid anhydrides, catalyzing transmembrane movement of substances // inferred from electronic annotation	osaffx.27908.1.s1_at
RNA.regulation of transcription.MYB domain transcription factor family	2.039	loc_os08g33150	odorant 1 protein, putative, expressed	0009737 // response to abscisic acid stimulus // inferred from electronic annotation	0005634 // nucleus // inferred from electronic annotation	0003677 // DNA binding // inferred from electronic annotation///0003682 // chromatin binding // inferred from electronic annotation	os.57528.1.s1_at
RNA.regulation of transcription.MYB domain transcription factor family	-2.099	loc_os02g42870	P-type R2R3 Myb protein, putative, expressed	0009751 // response to salicylic acid stimulus // inferred from electronic annotation///0009753 // response to jasmonic acid stimulus // inferred from electronic annotation///0042309 // homoiothermy // inferred from electronic annotation///0050826 // response to freezing // inferred from electronic annotation	0005634 // nucleus // inferred from electronic annotation	0003677 // DNA binding // inferred from electronic annotation///0003682 // chromatin binding // inferred from electronic annotation///0050825 // ice binding // inferred from electronic annotation	os.55708.1.a1_at
RNA.regulation of transcription.MYB domain transcription factor family	-2.94	loc_os12g13570	myb, putative, expressed		0005634 // nucleus // inferred from electronic annotation	0003677 // DNA binding // inferred from electronic annotation///0003682 // chromatin binding // inferred from electronic annotation	os.23747.1.s1_s_at
RNA.regulation of transcription.MYB domain transcription factor family	3.812	loc_os01g09590	typical P-type R2R3 Myb protein, putative, expressed			0003677 // DNA binding // inferred from electronic annotation///0003682 // chromatin binding // inferred from electronic annotation	os.10204.1.s1_at
RNA.regulation of transcription.MYB-related transcription factor family	-4.514	loc_os05g07010	myb-like DNA-binding domain containing protein, expressed		0005634 // nucleus // inferred from electronic annotation	0003677 // DNA binding // inferred from electronic annotation///0003682 // chromatin binding // inferred from electronic annotation	osaffx.4266.1.s1_at
RNA.regulation of transcription.MYB-related transcription factor family	-2.188	loc_os05g37730	MYB-like transcription factor DIVARICATA, putative, expressed		0005634 // nucleus // inferred from electronic annotation	0003677 // DNA binding // inferred from electronic annotation///0003682 // chromatin binding // inferred from electronic annotation	os.18392.1.s1_at
RNA.regulation of transcription.MYB-related transcription factor family	2.716	loc_os10g41260	mcb1 protein, putative, expressed		0005634 // nucleus // inferred from electronic annotation	0003677 // DNA binding // inferred from electronic annotation///0003682 // chromatin binding // inferred from electronic annotation	os.3141.1.s1_at
RNA.regulation of transcription.MYB-related transcription factor family	2.187	loc_os01g09640	MCB2 protein, putative, expressed		0005634 // nucleus // inferred from electronic annotation	0003676 // nucleic acid binding // inferred from electronic annotation///0003677 // DNA binding // inferred from electronic annotation///0003682 // chromatin binding // inferred from electronic annotation///0008270 // zinc ion binding // inferred from electronic annotation	os.623.2.s1_x_at
RNA.regulation of transcription.MYB-related transcription factor family	-2.425	loc_os05g50340	RADIALIS, putative, expressed		0005739 // mitochondrion // inferred from reviewed computational analysis	0003677 // DNA binding // inferred from electronic annotation///0003682 // chromatin binding // inferred from electronic annotation	osaffx.15178.1.s1_s_at
RNA.regulation of transcription.MYB-related transcription factor family	4.454	loc_os02g46030	expressed protein	0042309 // homoiothermy // inferred from electronic annotation///0050826 // response to freezing // inferred from electronic annotation	0005634 // nucleus // inferred from electronic annotation	0003677 // DNA binding // inferred from electronic annotation///0003682 // chromatin binding // inferred from electronic annotation///0050825 // ice binding // inferred from electronic annotation	os.8149.1.s1_at
RNA.regulation of transcription.MYB-related transcription factor family	2.255	loc_os05g10690	MYBR2, putative, expressed		0005634 // nucleus // inferred from electronic annotation	0003676 // nucleic acid binding // inferred from electronic annotation///0003677 // DNA binding // inferred from electronic annotation///0003682 // chromatin binding // inferred from electronic annotation///0008270 // zinc ion binding // inferred from electronic annotation	os.23087.1.s1_at
RNA.regulation of transcription.NAC domain transcription factor family	2.224	MULTIPLE HITS: (loc_os08g44810,loc_os08g44820) loc_os08g44810: 12008.m08453 protein malate dehydrogenase 1, chloroplast precursor, putative, expressedloc_os08g44820: 12008.m08454 protein no apical meristem protein, expressed	MULTIPLE HITS: (loc_os08g44810,loc_os08g44820) loc_os08g44810: 12008.m08453 protein malate dehydrogenase 1, chloroplast precursor, putative, expressedloc_os08g44820: 12008.m08454 protein no apical meristem protein, expressed	0006355 // regulation of transcription, DNA-dependent // inferred from electronic annotation///0007186 // G-protein coupled receptor signaling pathway // inferred from electronic annotation	0016021 // integral to membrane // inferred from electronic annotation	0003677 // DNA binding // inferred from electronic annotation	os.9354.2.s1_at
RNA.regulation of transcription.NAC domain transcription factor family	4.396	loc_os07g48450	NAC domain-containing protein 18, putative, expressed	0006355 // regulation of transcription, DNA-dependent // inferred from electronic annotation		0003677 // DNA binding // inferred from electronic annotation	os.18595.1.a1_at
RNA.regulation of transcription.NAC domain transcription factor family	2.655	loc_os11g08210	NAC domain-containing protein 71, putative, expressed				os.51926.1.s1_at
RNA.regulation of transcription.NAC domain transcription factor family	2.055	loc_os08g42400	NAC domain-containing protein 68, putative, expressed	0006355 // regulation of transcription, DNA-dependent // inferred from electronic annotation		0003677 // DNA binding // inferred from electronic annotation	os.11141.1.s1_at
RNA.regulation of transcription.NAC domain transcription factor family	4.06	loc_os08g10080	NAC domain-containing protein 21/22, putative, expressed	0006355 // regulation of transcription, DNA-dependent // inferred from electronic annotation		0003677 // DNA binding // inferred from electronic annotation	os.26957.1.a1_a_at
RNA.regulation of transcription.NAC domain transcription factor family	3.033	loc_os11g08210	NAC domain-containing protein 71, putative, expressed	0006351 // transcription, DNA-dependent // inferred from electronic annotation///0006355 // regulation of transcription, DNA-dependent // inferred from electronic annotation	0005634 // nucleus // inferred from electronic annotation	0003677 // DNA binding // inferred from electronic annotation	os.4385.1.s1_at
RNA.regulation of transcription.NAC domain transcription factor family	5.787	loc_os05g34830	NAC domain-containing protein 48, putative, expressed	0006355 // regulation of transcription, DNA-dependent // inferred from electronic annotation///0009611 // response to wounding // inferred from electronic annotation///0009788 // negative regulation of abscisic acid mediated signaling pathway // inferred from electronic annotation		0003677 // DNA binding // inferred from electronic annotation	os.37548.1.s1_at
RNA.regulation of transcription.NAC domain transcription factor family	2.47	loc_os08g42400	NAC domain-containing protein 68, putative, expressed				os.38351.1.a1_at
RNA.regulation of transcription.NAC domain transcription factor family	4.601	loc_os05g10620	ANAC075, putative, expressed	0006355 // regulation of transcription, DNA-dependent // inferred from electronic annotation		0003677 // DNA binding // inferred from electronic annotation	os.39872.1.a1_s_at
RNA.regulation of transcription.NAC domain transcription factor family	2.149	loc_os10g42130	ANAC071, putative, expressed	0006355 // regulation of transcription, DNA-dependent // inferred from electronic annotation		0003677 // DNA binding // inferred from electronic annotation	os.21932.1.s1_at
RNA.regulation of transcription.NAC domain transcription factor family	2.341	loc_os03g21030	GRAB2 protein, putative, expressed	0006355 // regulation of transcription, DNA-dependent // inferred from electronic annotation		0003677 // DNA binding // inferred from electronic annotation	os.7235.1.s1_at
RNA.regulation of transcription.NAC domain transcription factor family	2.238	loc_os01g70110	NAC domain-containing protein 68, putative, expressed	0006355 // regulation of transcription, DNA-dependent // inferred from electronic annotation		0003677 // DNA binding // inferred from electronic annotation	os.14047.1.s1_at
RNA.regulation of transcription.NAC domain transcription factor family	8.993	loc_os11g03300	NAC domain transcription factor, putative, expressed	0006355 // regulation of transcription, DNA-dependent // inferred from electronic annotation		0003677 // DNA binding // inferred from electronic annotation	os.35020.1.s1_at
RNA.regulation of transcription.NAC domain transcription factor family	2.371	loc_os04g43560	NAC domain-containing protein 21/22, putative, expressed	0006355 // regulation of transcription, DNA-dependent // inferred from electronic annotation///0006412 // translation // inferred from electronic annotation	0005622 // intracellular // inferred from electronic annotation///0005840 // ribosome // inferred from electronic annotation	0003677 // DNA binding // inferred from electronic annotation///0003735 // structural constituent of ribosome // inferred from electronic annotation	os.36651.1.s1_at
RNA.regulation of transcription.NAC domain transcription factor family	2.104	loc_os11g05614	NAC domain-containing protein 90, putative, expressed	0006355 // regulation of transcription, DNA-dependent // inferred from electronic annotation		0003677 // DNA binding // inferred from electronic annotation	os.54623.1.s2_at
RNA.regulation of transcription.NAC domain transcription factor family	5.092	loc_os07g48550	NAC domain-containing protein 21/22, putative, expressed	0006355 // regulation of transcription, DNA-dependent // inferred from electronic annotation		0003677 // DNA binding // inferred from electronic annotation	os.7362.1.s1_at
RNA.regulation of transcription.NAC domain transcription factor family	2.388	loc_os04g40140	expressed protein	0006355 // regulation of transcription, DNA-dependent // inferred from electronic annotation		0003677 // DNA binding // inferred from electronic annotation	os.23932.1.a1_at
RNA.regulation of transcription.SBP,Squamosa promoter binding protein family	-2.264	loc_os09g31438	squamosa promoter-binding-like protein 9, putative, expressed	0042309 // homoiothermy // inferred from electronic annotation///0050826 // response to freezing // inferred from electronic annotation	0005634 // nucleus // inferred from electronic annotation	0003677 // DNA binding // inferred from electronic annotation///0008270 // zinc ion binding // inferred from electronic annotation///0046872 // metal ion binding // inferred from electronic annotation///0050825 // ice binding // inferred from electronic annotation	os.51732.1.s1_at
RNA.regulation of transcription.SBP,Squamosa promoter binding protein family	-2.728	loc_os07g32170	SBP domain containing protein, expressed	0007186 // G-protein coupled receptor signaling pathway // inferred from electronic annotation	0005634 // nucleus // inferred from electronic annotation///0016021 // integral to membrane // inferred from electronic annotation	0003677 // DNA binding // inferred from electronic annotation///0004930 // G-protein coupled receptor activity // inferred from electronic annotation///0008270 // zinc ion binding // inferred from electronic annotation///0046872 // metal ion binding // inferred from electronic annotation	os.9500.1.s1_s_at
RNA.regulation of transcription.SBP,Squamosa promoter binding protein family	-3.432	loc_os07g32170	SBP domain containing protein, expressed	0007186 // G-protein coupled receptor signaling pathway // inferred from electronic annotation	0005634 // nucleus // inferred from electronic annotation///0016021 // integral to membrane // inferred from electronic annotation	0003677 // DNA binding // inferred from electronic annotation///0004930 // G-protein coupled receptor activity // inferred from electronic annotation///0008270 // zinc ion binding // inferred from electronic annotation///0046872 // metal ion binding // inferred from electronic annotation	osaffx.16519.1.s1_at
RNA.regulation of transcription.SBP,Squamosa promoter binding protein family	-2.38	loc_os08g41940	teosinte glume architecture 1, putative, expressed	0006351 // transcription, DNA-dependent // inferred from electronic annotation///0006355 // regulation of transcription, DNA-dependent // inferred from electronic annotation	0005634 // nucleus // inferred from electronic annotation	0003677 // DNA binding // inferred from electronic annotation///0008270 // zinc ion binding // inferred from electronic annotation///0046872 // metal ion binding // inferred from electronic annotation	os.56157.1.a1_at
RNA.regulation of transcription.TCP transcription factor family	-3.328	loc_os04g44440	TCP-domain protein, putative, expressed				os.52097.1.s1_at
RNA.regulation of transcription.TCP transcription factor family	-2.485	loc_os01g11550	mutant cincinnata, putative, expressed	0006351 // transcription, DNA-dependent // inferred from electronic annotation///0006355 // regulation of transcription, DNA-dependent // inferred from electronic annotation///0007275 // multicellular organismal development // inferred from electronic annotation	0005634 // nucleus // inferred from electronic annotation	0003677 // DNA binding // inferred from electronic annotation	os.2066.1.s1_a_at
RNA.regulation of transcription.TCP transcription factor family	-3.097	loc_os05g43760	TCP family transcription factor containing protein, expressed				os.5286.1.s1_at
RNA.regulation of transcription.TCP transcription factor family	-2.788	loc_os08g43160	TCP family transcription factor containing protein, expressed	0006351 // transcription, DNA-dependent // inferred from electronic annotation///0006355 // regulation of transcription, DNA-dependent // inferred from electronic annotation///0007275 // multicellular organismal development // inferred from electronic annotation	0005634 // nucleus // inferred from electronic annotation	0003677 // DNA binding // inferred from electronic annotation///0016491 // oxidoreductase activity // inferred from electronic annotation	os.189.1.s1_at
RNA.regulation of transcription.TCP transcription factor family	-2.13	loc_os12g42190	transposon protein, putative, unclassified, expressed	0006351 // transcription, DNA-dependent // inferred from electronic annotation///0006355 // regulation of transcription, DNA-dependent // inferred from electronic annotation///0007275 // multicellular organismal development // inferred from electronic annotation	0005634 // nucleus // inferred from electronic annotation	0003677 // DNA binding // inferred from electronic annotation	os.19899.2.s1_at
RNA.regulation of transcription.TCP transcription factor family	-2.387	loc_os01g55750	TCP family transcription factor containing protein, expressed	0042309 // homoiothermy // inferred from electronic annotation///0050826 // response to freezing // inferred from electronic annotation		0050825 // ice binding // inferred from electronic annotation	os.27829.1.s1_at
RNA.regulation of transcription.TCP transcription factor family	2.498	loc_os03g49880	teosinte branched1 protein, putative, expressed	0006355 // regulation of transcription, DNA-dependent // inferred from electronic annotation///0007049 // cell cycle // inferred from mutant phenotype///0048831 // regulation of shoot system development // inferred from mutant phenotype///2000032 // regulation of secondary shoot formation // inferred from electronic annotation		0003700 // sequence-specific DNA binding transcription factor activity // inferred from electronic annotation	os.13012.1.s1_at
RNA.regulation of transcription.WRKY domain transcription factor family	3.468	loc_os09g25070	OsWRKY62 - Superfamily of rice TFs having WRKY and zinc finger domains, expressed	0006355 // regulation of transcription, DNA-dependent // inferred from electronic annotation///0042309 // homoiothermy // inferred from electronic annotation///0050826 // response to freezing // inferred from electronic annotation	0005634 // nucleus // inferred from electronic annotation	0003677 // DNA binding // inferred from electronic annotation///0003700 // sequence-specific DNA binding transcription factor activity // inferred from electronic annotation///0043565 // sequence-specific DNA binding // inferred from electronic annotation///0050825 // ice binding // inferred from electronic annotation	os.48082.1.s1_at
RNA.regulation of transcription.WRKY domain transcription factor family	2.075	loc_os12g32250	SPF1-like DNA-binding protein, putative, expressed	0006355 // regulation of transcription, DNA-dependent // inferred from electronic annotation	0005634 // nucleus // inferred from electronic annotation	0003677 // DNA binding // inferred from electronic annotation///0003700 // sequence-specific DNA binding transcription factor activity // inferred from electronic annotation///0043565 // sequence-specific DNA binding // inferred from electronic annotation	osaffx.7764.1.s1_at
RNA.regulation of transcription.WRKY domain transcription factor family	2.902	loc_os03g20550	OsWRKY55 - Superfamily of rice TFs having WRKY and zinc finger domains, expressed	0006355 // regulation of transcription, DNA-dependent // inferred from electronic annotation	0005634 // nucleus // inferred from electronic annotation	0003677 // DNA binding // inferred from electronic annotation///0003700 // sequence-specific DNA binding transcription factor activity // inferred from electronic annotation///0043565 // sequence-specific DNA binding // inferred from electronic annotation	os.33131.1.a1_at
RNA.regulation of transcription.WRKY domain transcription factor family	5.131	loc_os08g38990	OsWRKY30 - Superfamily of rice TFs having WRKY and zinc finger domains, expressed	0006355 // regulation of transcription, DNA-dependent // inferred from electronic annotation	0005634 // nucleus // inferred from electronic annotation	0003677 // DNA binding // inferred from electronic annotation///0003700 // sequence-specific DNA binding transcription factor activity // inferred from electronic annotation///0043565 // sequence-specific DNA binding // inferred from electronic annotation	os.27039.1.s1_at
RNA.regulation of transcription.WRKY domain transcription factor family	2.394	loc_os11g02540	OsWRKY50 - Superfamily of rice TFs having WRKY and zinc finger domains, expressed	0006355 // regulation of transcription, DNA-dependent // inferred from electronic annotation	0005634 // nucleus // inferred from electronic annotation	0003677 // DNA binding // inferred from electronic annotation///0003700 // sequence-specific DNA binding transcription factor activity // inferred from electronic annotation///0043565 // sequence-specific DNA binding // inferred from electronic annotation	osaffx.30784.1.s1_s_at
RNA.regulation of transcription.WRKY domain transcription factor family	2.226	loc_os11g29870	OsWRKY72 - Superfamily of rice TFs having WRKY and zinc finger domains, expressed	0006355 // regulation of transcription, DNA-dependent // inferred from electronic annotation	0005634 // nucleus // inferred from electronic annotation///0009536 // plastid // inferred from reviewed computational analysis	0003677 // DNA binding // inferred from electronic annotation///0003700 // sequence-specific DNA binding transcription factor activity // inferred from electronic annotation///0043565 // sequence-specific DNA binding // inferred from electronic annotation	os.55827.1.s1_at
RNA.regulation of transcription.WRKY domain transcription factor family	2.244	loc_os01g47560	OsWRKY16 - Superfamily of rice TFs having WRKY and zinc finger domains, expressed	0006355 // regulation of transcription, DNA-dependent // inferred from electronic annotation	0005634 // nucleus // inferred from electronic annotation///0005739 // mitochondrion // inferred from reviewed computational analysis	0003677 // DNA binding // inferred from electronic annotation///0003700 // sequence-specific DNA binding transcription factor activity // inferred from electronic annotation///0043565 // sequence-specific DNA binding // inferred from electronic annotation	os.28828.1.s2_at
RNA.regulation of transcription.WRKY domain transcription factor family	2.217	loc_os09g30400	OsWRKY80 - Superfamily of rice TFs having WRKY and zinc finger domains, expressed	0006355 // regulation of transcription, DNA-dependent // inferred from electronic annotation	0005634 // nucleus // inferred from electronic annotation	0003677 // DNA binding // inferred from electronic annotation///0003700 // sequence-specific DNA binding transcription factor activity // inferred from electronic annotation///0043565 // sequence-specific DNA binding // inferred from electronic annotation	os.20028.1.s1_at
RNA.regulation of transcription.WRKY domain transcription factor family	2.234	loc_os01g14440	OsWRKY1v2 - Superfamily of rice TFs having WRKY and zinc finger domains, expressed	0006355 // regulation of transcription, DNA-dependent // inferred from electronic annotation///0042309 // homoiothermy // inferred from electronic annotation///0050826 // response to freezing // inferred from electronic annotation	0005634 // nucleus // inferred from electronic annotation	0003677 // DNA binding // inferred from electronic annotation///0003700 // sequence-specific DNA binding transcription factor activity // inferred from electronic annotation///0043565 // sequence-specific DNA binding // inferred from electronic annotation///0050825 // ice binding // inferred from electronic annotation	osaffx.11050.2.s1_x_at
RNA.regulation of transcription.WRKY domain transcription factor family	3.236	MULTIPLE HITS: (loc_os12g02470,loc_os11g02540) loc_os12g02470: 12012.m73989 protein OsWRKY65 - Superfamily of rice TFs having WRKY and zinc finger domains, expressedloc_os11g02540: 12011.m04453 protein OsWRKY50 - Superfamily of rice TFs having WRKY and zinc finger domains, expressed	MULTIPLE HITS: (loc_os12g02470,loc_os11g02540) loc_os12g02470: 12012.m73989 protein OsWRKY65 - Superfamily of rice TFs having WRKY and zinc finger domains, expressedloc_os11g02540: 12011.m04453 protein OsWRKY50 - Superfamily of rice TFs having WRKY and zinc finger domains, expressed	0006355 // regulation of transcription, DNA-dependent // inferred from electronic annotation	0005634 // nucleus // inferred from electronic annotation	0003677 // DNA binding // inferred from electronic annotation///0003700 // sequence-specific DNA binding transcription factor activity // inferred from electronic annotation///0043565 // sequence-specific DNA binding // inferred from electronic annotation	osaffx.30784.1.s1_at
RNA.regulation of transcription.WRKY domain transcription factor family	2.496	loc_os12g32250	SPF1-like DNA-binding protein, putative, expressed	0006355 // regulation of transcription, DNA-dependent // inferred from electronic annotation	0005634 // nucleus // inferred from electronic annotation	0003677 // DNA binding // inferred from electronic annotation///0003700 // sequence-specific DNA binding transcription factor activity // inferred from electronic annotation///0043565 // sequence-specific DNA binding // inferred from electronic annotation	os.17759.1.a1_s_at
RNA.regulation of transcription.WRKY domain transcription factor family	3.042	MULTIPLE HITS: (loc_os11g02530,loc_os12g02450) loc_os11g02530: 12011.m04452 protein WRKY transcription factor 62, putative, expressedloc_os12g02450: 12012.m04246 protein OsWRKY64 - Superfamily of rice TFs having WRKY and zinc finger domains, expressed	MULTIPLE HITS: (loc_os11g02530,loc_os12g02450) loc_os11g02530: 12011.m04452 protein WRKY transcription factor 62, putative, expressedloc_os12g02450: 12012.m04246 protein OsWRKY64 - Superfamily of rice TFs having WRKY and zinc finger domains, expressed	0006355 // regulation of transcription, DNA-dependent // inferred from electronic annotation	0005634 // nucleus // inferred from electronic annotation	0003677 // DNA binding // inferred from electronic annotation///0003700 // sequence-specific DNA binding transcription factor activity // inferred from electronic annotation///0043565 // sequence-specific DNA binding // inferred from electronic annotation	osaffx.30783.1.s1_at
RNA.regulation of transcription.WRKY domain transcription factor family	2.324	loc_os01g40260	OsWRKY77 - Superfamily of rice TFs having WRKY and zinc finger domains, expressed	0006355 // regulation of transcription, DNA-dependent // inferred from electronic annotation	0005634 // nucleus // inferred from electronic annotation	0003677 // DNA binding // inferred from electronic annotation///0003700 // sequence-specific DNA binding transcription factor activity // inferred from electronic annotation///0043565 // sequence-specific DNA binding // inferred from electronic annotation	os.30657.1.s1_at
RNA.regulation of transcription.WRKY domain transcription factor family	3.736	loc_os05g40070	elicitor-induced DNA-binding protein, putative	0006355 // regulation of transcription, DNA-dependent // inferred from electronic annotation	0005576 // extracellular region // inferred from electronic annotation///0005634 // nucleus // inferred from electronic annotation	0003677 // DNA binding // inferred from electronic annotation///0003700 // sequence-specific DNA binding transcription factor activity // inferred from electronic annotation///0005179 // hormone activity // inferred from electronic annotation///0043565 // sequence-specific DNA binding // inferred from electronic annotation	osaffx.15035.1.s1_at
RNA.regulation of transcription.WRKY domain transcription factor family	2.002	loc_os05g50610	OsWRKY8v2 - Superfamily of rice TFs having WRKY and zinc finger domains, expressed	0006355 // regulation of transcription, DNA-dependent // inferred from electronic annotation///0006821 // chloride transport // inferred from electronic annotation	0005634 // nucleus // inferred from electronic annotation///0016020 // membrane // inferred from electronic annotation	0003677 // DNA binding // inferred from electronic annotation///0003700 // sequence-specific DNA binding transcription factor activity // inferred from electronic annotation///0005247 // voltage-gated chloride channel activity // inferred from electronic annotation///0043565 // sequence-specific DNA binding // inferred from electronic annotation	os.29987.2.s1_at
RNA.regulation of transcription.Orphan family	-2.026	loc_os01g08510	MAR binding filament-like protein 1, putative, expressed	0042309 // homoiothermy // inferred from electronic annotation///0050826 // response to freezing // inferred from electronic annotation		0050825 // ice binding // inferred from electronic annotation	os.36975.3.s1_x_at
RNA.regulation of transcription.bZIP transcription factor family	2.516	loc_os06g45140	light-inducible protein CPRF-2, putative, expressed	0006355 // regulation of transcription, DNA-dependent // inferred from electronic annotation	0005634 // nucleus // inferred from electronic annotation	0003677 // DNA binding // inferred from electronic annotation///0003700 // sequence-specific DNA binding transcription factor activity // inferred from electronic annotation///0043565 // sequence-specific DNA binding // inferred from electronic annotation///0046983 // protein dimerization activity // inferred from electronic annotation	os.1503.1.s1_at
RNA.regulation of transcription.bZIP transcription factor family	2.428	loc_os02g16680	BZO2H2, putative, expressed	0006355 // regulation of transcription, DNA-dependent // inferred from electronic annotation	0005634 // nucleus // inferred from electronic annotation	0003677 // DNA binding // inferred from electronic annotation///0003700 // sequence-specific DNA binding transcription factor activity // inferred from electronic annotation///0043565 // sequence-specific DNA binding // inferred from electronic annotation///0046983 // protein dimerization activity // inferred from electronic annotation	os.49514.1.s1_at
RNA.regulation of transcription.bZIP transcription factor family	-2.079	loc_os12g09270	DNA binding protein, putative, expressed	0006355 // regulation of transcription, DNA-dependent // inferred from electronic annotation	0005634 // nucleus // inferred from electronic annotation///0005739 // mitochondrion // inferred from reviewed computational analysis	0003677 // DNA binding // inferred from electronic annotation///0003700 // sequence-specific DNA binding transcription factor activity // inferred from electronic annotation///0043565 // sequence-specific DNA binding // inferred from electronic annotation///0046983 // protein dimerization activity // inferred from electronic annotation	osaffx.19572.1.s1_at
RNA.regulation of transcription.bZIP transcription factor family	-3.435	loc_os01g11350	transcription factor RF2b, putative, expressed	0006355 // regulation of transcription, DNA-dependent // inferred from electronic annotation	0005634 // nucleus // inferred from electronic annotation	0003677 // DNA binding // inferred from electronic annotation///0003700 // sequence-specific DNA binding transcription factor activity // inferred from electronic annotation///0043565 // sequence-specific DNA binding // inferred from electronic annotation///0046983 // protein dimerization activity // inferred from electronic annotation	os.33336.1.s1_at
RNA.regulation of transcription.bZIP transcription factor family	3.03	loc_os08g26880	light-inducible protein CPRF-2, putative, expressed	0006355 // regulation of transcription, DNA-dependent // inferred from electronic annotation	0005634 // nucleus // inferred from electronic annotation///0009536 // plastid // inferred from reviewed computational analysis	0003677 // DNA binding // inferred from electronic annotation///0003700 // sequence-specific DNA binding transcription factor activity // inferred from electronic annotation///0043565 // sequence-specific DNA binding // inferred from electronic annotation///0046983 // protein dimerization activity // inferred from electronic annotation	os.53880.1.s1_at
RNA.regulation of transcription.bZIP transcription factor family	2.646	loc_os01g06560	tumor-related protein, putative, expressed	0006351 // transcription, DNA-dependent // inferred from electronic annotation	0009536 // plastid // inferred from reviewed computational analysis	0043565 // sequence-specific DNA binding // inferred from electronic annotation	os.4770.1.s1_a_at
RNA.regulation of transcription.bZIP transcription factor family	-2.766	loc_os12g09270	DNA binding protein, putative, expressed	0006355 // regulation of transcription, DNA-dependent // inferred from electronic annotation	0005634 // nucleus // inferred from electronic annotation///0005739 // mitochondrion // inferred from reviewed computational analysis	0003677 // DNA binding // inferred from electronic annotation///0003700 // sequence-specific DNA binding transcription factor activity // inferred from electronic annotation///0043565 // sequence-specific DNA binding // inferred from electronic annotation///0046983 // protein dimerization activity // inferred from electronic annotation	os.18192.1.s1_at
RNA.regulation of transcription.bZIP transcription factor family	2.445	loc_os07g48820	transcription factor HBP-1b, putative, expressed	0006351 // transcription, DNA-dependent // inferred from electronic annotation///0006355 // regulation of transcription, DNA-dependent // inferred from electronic annotation///0009410 // response to xenobiotic stimulus // inferred from electronic annotation///0009627 // systemic acquired resistance // inferred from electronic annotation///0009863 // salicylic acid mediated signaling pathway // in…	0005634 // nucleus // inferred from electronic annotation///0005737 // cytoplasm // inferred from electronic annotation	0003677 // DNA binding // inferred from electronic annotation///0003700 // sequence-specific DNA binding transcription factor activity // inferred from electronic annotation///0043565 // sequence-specific DNA binding // inferred from electronic annotation///0046983 // protein dimerization activity // inferred from electronic annotation	os.10220.1.s1_at
RNA.regulation of transcription.bZIP transcription factor family	-2.187	MULTIPLE HITS: (loc_os05g42000,loc_os05g42010) loc_os05g42000: 12005.m08374 protein peroxidase 1 precursor, putative, expressedloc_os05g42010: 12005.m08375 protein traB family protein, putative, expressed	MULTIPLE HITS: (loc_os05g42000,loc_os05g42010) loc_os05g42000: 12005.m08374 protein peroxidase 1 precursor, putative, expressedloc_os05g42010: 12005.m08375 protein traB family protein, putative, expressed	0006979 // response to oxidative stress // inferred from electronic annotation///0055114 // oxidation-reduction process // inferred from electronic annotation		0004601 // peroxidase activity // inferred from electronic annotation///0005506 // iron ion binding // inferred from electronic annotation///0005509 // calcium ion binding // inferred from electronic annotation///0009055 // electron carrier activity // inferred from electronic annotation///0016491 // oxidoreductase activity // inferred from electronic annotation///0020037 // heme binding // infer…	os.7594.1.s1_at
RNA.regulation of transcription.bZIP transcription factor family	2.687	loc_os02g07840	regulatory protein opaque-2, putative, expressed	0006355 // regulation of transcription, DNA-dependent // inferred from electronic annotation	0005634 // nucleus // inferred from electronic annotation	0003677 // DNA binding // inferred from electronic annotation///0003700 // sequence-specific DNA binding transcription factor activity // inferred from electronic annotation///0043565 // sequence-specific DNA binding // inferred from electronic annotation///0046983 // protein dimerization activity // inferred from electronic annotation	os.1502.1.s1_at
RNA.regulation of transcription.bZIP transcription factor family	2.42	loc_os01g46970	G-box-binding factor 1, putative, expressed	0006351 // transcription, DNA-dependent // inferred from electronic annotation///0006355 // regulation of transcription, DNA-dependent // inferred from electronic annotation	0005634 // nucleus // inferred from electronic annotation	0003677 // DNA binding // inferred from electronic annotation///0003700 // sequence-specific DNA binding transcription factor activity // inferred from electronic annotation///0043565 // sequence-specific DNA binding // inferred from electronic annotation///0046983 // protein dimerization activity // inferred from electronic annotation	os.413.1.s1_at
RNA.regulation of transcription.bZIP transcription factor family	-5.273	loc_os06g15480	transcription factor HBP-1b, putative, expressed	0006351 // transcription, DNA-dependent // inferred from electronic annotation///0006355 // regulation of transcription, DNA-dependent // inferred from electronic annotation///0009909 // regulation of flower development // inferred from electronic annotation	0005634 // nucleus // inferred from electronic annotation	0003677 // DNA binding // inferred from electronic annotation///0003700 // sequence-specific DNA binding transcription factor activity // inferred from electronic annotation///0043565 // sequence-specific DNA binding // inferred from electronic annotation///0046983 // protein dimerization activity // inferred from electronic annotation	os.56267.1.s1_at
RNA.regulation of transcription.Argonaute	3.821	loc_os07g28850	argonaute-like protein, putative, expressed	0031047 // gene silencing by RNA // inferred from electronic annotation///0051260 // protein homooligomerization // inferred from electronic annotation	0016020 // membrane // inferred from electronic annotation	0003676 // nucleic acid binding // inferred from electronic annotation	os.7338.1.s1_at
RNA.regulation of transcription.Argonaute	3.348	loc_os03g58600	argonaute-like protein, putative, expressed	0007126 // meiosis // inferred from electronic annotation///0007140 // male meiosis // inferred from mutant phenotype///0007143 // female meiosis // inferred from mutant phenotype///0009561 // megagametogenesis // inferred from mutant phenotype///0031047 // gene silencing by RNA // inferred from electronic annotation///0033169 // histone H3-K9 demethylation // inferred from direct assay///0055046…	0005634 // nucleus // inferred from electronic annotation///0005730 // nucleolus // inferred from electronic annotation///0005730 // nucleolus // inferred from mutant phenotype///0005731 // nucleolus organizer region // inferred from mutant phenotype///0005737 // cytoplasm // inferred from reviewed computational analysis	0003676 // nucleic acid binding // inferred from electronic annotation///0035197 // siRNA binding // inferred from mutant phenotype///0035197 // siRNA binding // inferred from sequence or structural similarity	os.40026.1.s1_at
RNA.regulation of transcription.AS2,Lateral Organ Boundaries Gene Family	3.369	loc_os03g33090	seed specific protein Bn15D17A, putative, expressed				os.53259.1.a1_at
RNA.regulation of transcription.Aux/IAA family	-3.326	loc_os03g58350	OsIAA14 - Auxin-responsive Aux/IAA gene family member, expressed	0006351 // transcription, DNA-dependent // inferred from electronic annotation///0006355 // regulation of transcription, DNA-dependent // inferred from electronic annotation///0006417 // regulation of translation // inferred from mutant phenotype///0009733 // response to auxin stimulus // inferred by curator///0009734 // auxin mediated signaling pathway // inferred from electronic annotation	0005634 // nucleus // inferred from electronic annotation	0046983 // protein dimerization activity // inferred from electronic annotation	os.26512.1.s1_at
RNA.regulation of transcription.Aux/IAA family	5.162	loc_os02g56120	OsIAA9 - Auxin-responsive Aux/IAA gene family member, expressed	0006351 // transcription, DNA-dependent // inferred from electronic annotation///0006355 // regulation of transcription, DNA-dependent // inferred from electronic annotation///0006417 // regulation of translation // inferred from mutant phenotype///0009733 // response to auxin stimulus // inferred by curator///0009734 // auxin mediated signaling pathway // inferred from electronic annotation	0005634 // nucleus // inferred from electronic annotation	0046983 // protein dimerization activity // inferred from electronic annotation	os.23256.1.s1_at
RNA.regulation of transcription.Aux/IAA family	2.813	loc_os06g07040	OsIAA20 - Auxin-responsive Aux/IAA gene family member, expressed	0006351 // transcription, DNA-dependent // inferred from electronic annotation///0006355 // regulation of transcription, DNA-dependent // inferred from electronic annotation///0006417 // regulation of translation // inferred from mutant phenotype///0009733 // response to auxin stimulus // inferred by curator///0009734 // auxin mediated signaling pathway // inferred from electronic annotation	0005634 // nucleus // inferred from electronic annotation///0009536 // plastid // inferred from mutant phenotype	0046983 // protein dimerization activity // inferred from electronic annotation	os.15798.1.s1_at
RNA.regulation of transcription.B3 transcription factor family	-2.224	loc_os03g42370	B3 DNA binding domain containing protein	0006351 // transcription, DNA-dependent // inferred from electronic annotation///0006355 // regulation of transcription, DNA-dependent // inferred from electronic annotation	0005634 // nucleus // inferred from electronic annotation	0003677 // DNA binding // inferred from electronic annotation	osaffx.13305.1.s1_at
RNA.regulation of transcription.B3 transcription factor family	-2.167	loc_os02g38470	B3 DNA binding domain containing protein, expressed	0006351 // transcription, DNA-dependent // inferred from electronic annotation///0006355 // regulation of transcription, DNA-dependent // inferred from electronic annotation	0005634 // nucleus // inferred from electronic annotation	0003677 // DNA binding // inferred from electronic annotation	os.50593.1.s2_at
RNA.regulation of transcription.Chromatin Remodeling Factors	-3.402	MULTIPLE HITS: (loc_os01g26872,loc_os01g27040) loc_os01g26872: 12001.m09131 protein chromatin remodelling complex ATPase chain, putative, expressedloc_os01g27040: 12001.m09155 protein chromatin remodelling complex ATPase chain, putative, expressed	MULTIPLE HITS: (loc_os01g26872,loc_os01g27040) loc_os01g26872: 12001.m09131 protein chromatin remodelling complex ATPase chain, putative, expressedloc_os01g27040: 12001.m09155 protein chromatin remodelling complex ATPase chain, putative, expressed	0006338 // chromatin remodeling // inferred from electronic annotation///0009553 // embryo sac development // inferred from electronic annotation///0016049 // cell growth // inferred from electronic annotation///0016568 // chromatin modification // inferred from electronic annotation///0043044 // ATP-dependent chromatin remodeling // inferred from electronic annotation	0005634 // nucleus // inferred from electronic annotation	0000166 // nucleotide binding // inferred from electronic annotation///0003676 // nucleic acid binding // inferred from electronic annotation///0003677 // DNA binding // inferred from electronic annotation///0003682 // chromatin binding // inferred from electronic annotation///0004386 // helicase activity // inferred from electronic annotation///0005524 // ATP binding // inferred from electronic …	os.32330.2.s1_x_at
RNA.regulation of transcription.Chromatin Remodeling Factors	-2.062	loc_os09g27060	chromatin complex subunit A101, putative, expressed	0006200 // ATP catabolic process // inferred from electronic annotation///0006344 // maintenance of chromatin silencing // inferred from electronic annotation///0006346 // methylation-dependent chromatin silencing // inferred from electronic annotation///0006349 // regulation of gene expression by genetic imprinting // inferred from electronic annotation///0009294 // DNA mediated transformation /…	0000786 // nucleosome // inferred from electronic annotation	0003676 // nucleic acid binding // inferred from electronic annotation///0003677 // DNA binding // inferred from electronic annotation///0004003 // ATP-dependent DNA helicase activity // inferred from electronic annotation///0004386 // helicase activity // inferred from electronic annotation///0005524 // ATP binding // inferred from electronic annotation///0016887 // ATPase activity // inferred f…	os.6189.1.s1_s_at
RNA.regulation of transcription.Chromatin Remodeling Factors	-2.101	loc_os05g32610	helicase conserved C-terminal domain containing protein, expressed			0003676 // nucleic acid binding // inferred from electronic annotation///0003677 // DNA binding // inferred from electronic annotation///0004386 // helicase activity // inferred from electronic annotation///0005524 // ATP binding // inferred from electronic annotation	os.35247.1.s1_at
RNA.regulation of transcription.Chromatin Remodeling Factors	-2.881	loc_os01g27040	chromatin remodelling complex ATPase chain, putative, expressed	0006338 // chromatin remodeling // inferred from electronic annotation///0009553 // embryo sac development // inferred from electronic annotation///0016049 // cell growth // inferred from electronic annotation///0016568 // chromatin modification // inferred from electronic annotation///0043044 // ATP-dependent chromatin remodeling // inferred from electronic annotation	0005634 // nucleus // inferred from electronic annotation	0000166 // nucleotide binding // inferred from electronic annotation///0003676 // nucleic acid binding // inferred from electronic annotation///0003677 // DNA binding // inferred from electronic annotation///0003682 // chromatin binding // inferred from electronic annotation///0004386 // helicase activity // inferred from electronic annotation///0005524 // ATP binding // inferred from electronic …	os.32330.1.s1_at
RNA.regulation of transcription.Chromatin Remodeling Factors	-2.002	loc_os02g52510	DNA repair protein RAD54-like, putative	0000724 // double-strand break repair via homologous recombination // inferred from electronic annotation///0006281 // DNA repair // inferred from electronic annotation///0006302 // double-strand break repair // inferred from electronic annotation///0006310 // DNA recombination // inferred from electronic annotation///0006355 // regulation of transcription, DNA-dependent // inferred from electron…	0005634 // nucleus // inferred from electronic annotation	0000166 // nucleotide binding // inferred from electronic annotation///0003676 // nucleic acid binding // inferred from electronic annotation///0003677 // DNA binding // inferred from electronic annotation///0004386 // helicase activity // inferred from electronic annotation///0005524 // ATP binding // inferred from electronic annotation///0016787 // hydrolase activity // inferred from electronic…	osaffx.12611.1.s1_at
RNA.regulation of transcription.DNA methyltransferases	-5.671	loc_os10g01570	DNA cytosine methyltransferase MET2a, putative, expressed	0006306 // DNA methylation // inferred from electronic annotation///0032259 // methylation // inferred from electronic annotation///0090116 // C-5 methylation of cytosine // inferred from electronic annotation		0003677 // DNA binding // inferred from electronic annotation///0003886 // DNA (cytosine-5-)-methyltransferase activity // inferred from electronic annotation///0008168 // methyltransferase activity // inferred from electronic annotation///0016740 // transferase activity // inferred from electronic annotation	os.46741.1.s1_at
RNA.regulation of transcription.DNA methyltransferases	-6.981	loc_os07g08500	expressed protein	0006306 // DNA methylation // inferred from electronic annotation///0006349 // regulation of gene expression by genetic imprinting // inferred from electronic annotation///0009294 // DNA mediated transformation // inferred from electronic annotation///0009793 // embryo development ending in seed dormancy // inferred from electronic annotation///0009910 // negative regulation of flower development…	0005634 // nucleus // inferred from electronic annotation	0003677 // DNA binding // inferred from electronic annotation///0003886 // DNA (cytosine-5-)-methyltransferase activity // inferred from electronic annotation///0005515 // protein binding // inferred from electronic annotation///0008168 // methyltransferase activity // inferred from electronic annotation///0016740 // transferase activity // inferred from electronic annotation	osaffx.28967.1.s1_x_at
RNA.regulation of transcription.DNA methyltransferases	-4.531	loc_os10g01570	DNA cytosine methyltransferase MET2a, putative, expressed	0006306 // DNA methylation // inferred from electronic annotation///0006342 // chromatin silencing // inferred from electronic annotation///0009294 // DNA mediated transformation // inferred from electronic annotation///0010069 // zygote asymmetric cytokinesis in embryo sac // inferred from electronic annotation///0010425 // DNA methylation on cytosine within a CNG sequence // inferred from elect…	0005634 // nucleus // inferred from electronic annotation	0003677 // DNA binding // inferred from electronic annotation///0003886 // DNA (cytosine-5-)-methyltransferase activity // inferred from electronic annotation///0008168 // methyltransferase activity // inferred from electronic annotation///0016740 // transferase activity // inferred from electronic annotation	os.46741.2.s1_x_at
RNA.regulation of transcription.DNA methyltransferases	-6.075	loc_os07g08500	expressed protein	0006306 // DNA methylation // inferred from electronic annotation///0032259 // methylation // inferred from electronic annotation///0090116 // C-5 methylation of cytosine // inferred from electronic annotation	0005634 // nucleus // inferred from electronic annotation	0003677 // DNA binding // inferred from electronic annotation///0003886 // DNA (cytosine-5-)-methyltransferase activity // inferred from electronic annotation///0005515 // protein binding // inferred from electronic annotation///0008168 // methyltransferase activity // inferred from electronic annotation///0016740 // transferase activity // inferred from electronic annotation	os.57401.1.s1_at
RNA.regulation of transcription.General Transcription	-2.835	loc_os12g29980	atGRF2, putative, expressed	0006351 // transcription, DNA-dependent // inferred from electronic annotation///0006355 // regulation of transcription, DNA-dependent // inferred from electronic annotation	0005634 // nucleus // inferred from electronic annotation	0005524 // ATP binding // inferred from electronic annotation///0016818 // hydrolase activity, acting on acid anhydrides, in phosphorus-containing anhydrides // inferred from electronic annotation	os.47815.1.a1_at
RNA.regulation of transcription.General Transcription	-2.202	loc_os02g45570	growth-regulating factor, putative, expressed	0006351 // transcription, DNA-dependent // inferred from electronic annotation///0006355 // regulation of transcription, DNA-dependent // inferred from electronic annotation	0005634 // nucleus // inferred from electronic annotation	0005524 // ATP binding // inferred from electronic annotation///0016818 // hydrolase activity, acting on acid anhydrides, in phosphorus-containing anhydrides // inferred from electronic annotation	os.47323.1.s1_at
RNA.regulation of transcription.General Transcription	-2.898	loc_os12g29980	atGRF2, putative, expressed	0006351 // transcription, DNA-dependent // inferred from electronic annotation///0006355 // regulation of transcription, DNA-dependent // inferred from electronic annotation	0005634 // nucleus // inferred from electronic annotation	0005515 // protein binding // inferred from electronic annotation///0005524 // ATP binding // inferred from electronic annotation///0016818 // hydrolase activity, acting on acid anhydrides, in phosphorus-containing anhydrides // inferred from electronic annotation	osaffx.19891.1.s1_at
RNA.regulation of transcription.General Transcription	-2.191	loc_os02g53690	atGRF5, putative, expressed	0006351 // transcription, DNA-dependent // inferred from electronic annotation///0006355 // regulation of transcription, DNA-dependent // inferred from electronic annotation///0009739 // response to gibberellin stimulus // inferred from expression pattern///0030912 // response to deep water // inferred from expression pattern	0005634 // nucleus // inferred from electronic annotation///0005634 // nucleus // inferred from direct assay	0005524 // ATP binding // inferred from electronic annotation///0016818 // hydrolase activity, acting on acid anhydrides, in phosphorus-containing anhydrides // inferred from electronic annotation	os.2347.1.s1_a_at
RNA.regulation of transcription.General Transcription	-2.128	loc_os02g45570	growth-regulating factor, putative, expressed	0006351 // transcription, DNA-dependent // inferred from electronic annotation///0006355 // regulation of transcription, DNA-dependent // inferred from electronic annotation	0005634 // nucleus // inferred from electronic annotation	0005524 // ATP binding // inferred from electronic annotation///0016818 // hydrolase activity, acting on acid anhydrides, in phosphorus-containing anhydrides // inferred from electronic annotation	os.47323.1.s1_x_at
RNA.regulation of transcription.High mobility group (HMG) family	-2.142	loc_os02g15810	expressed protein	0042309 // homoiothermy // inferred from electronic annotation///0050826 // response to freezing // inferred from electronic annotation	0005634 // nucleus // inferred from electronic annotation	0003677 // DNA binding // inferred from electronic annotation///0050825 // ice binding // inferred from electronic annotation	osaffx.12061.1.s1_s_at
RNA.regulation of transcription.High mobility group (HMG) family	-3.794	loc_os02g15810	expressed protein	0042309 // homoiothermy // inferred from electronic annotation///0050826 // response to freezing // inferred from electronic annotation	0005634 // nucleus // inferred from electronic annotation	0003677 // DNA binding // inferred from electronic annotation///0050825 // ice binding // inferred from electronic annotation	os.26082.1.s1_s_at
RNA.regulation of transcription.Histone acetyltransferases	-4.248	loc_os09g17850	acetyltransferase type B catalytic subunit, putative, expressed	0006261 // DNA-dependent DNA replication // inferred from electronic annotation///0006348 // chromatin silencing at telomere // inferred from electronic annotation///0009909 // regulation of flower development // inferred from electronic annotation///0016568 // chromatin modification // inferred from electronic annotation///0016570 // histone modification // inferred from electronic annotation///…	0000123 // histone acetyltransferase complex // inferred from electronic annotation///0005634 // nucleus // inferred from electronic annotation///0005737 // cytoplasm // inferred from electronic annotation///0005829 // cytosol // inferred from electronic annotation	0004402 // histone acetyltransferase activity // inferred from electronic annotation///0005515 // protein binding // inferred from electronic annotation///0008080 // N-acetyltransferase activity // inferred from electronic annotation///0010485 // H4 histone acetyltransferase activity // inferred from electronic annotation///0016740 // transferase activity // inferred from electronic annotation///…	os.27991.1.s1_at
RNA.regulation of transcription.HDA	3.5	MULTIPLE HITS: (loc_os02g12380,loc_os02g12350) loc_os02g12380: 12002.m06486 protein histone deacetylase, putative, expressedloc_os02g12350: 12002.m06483 protein histone deacetylase, putative, expressed	MULTIPLE HITS: (loc_os02g12380,loc_os02g12350) loc_os02g12380: 12002.m06486 protein histone deacetylase, putative, expressedloc_os02g12350: 12002.m06483 protein histone deacetylase, putative, expressed	0006351 // transcription, DNA-dependent // inferred from electronic annotation///0006355 // regulation of transcription, DNA-dependent // inferred from electronic annotation///0006468 // protein phosphorylation // inferred from electronic annotation///0009294 // DNA mediated transformation // inferred from electronic annotation///0009861 // jasmonic acid and ethylene-dependent systemic resistance…	0005634 // nucleus // inferred from electronic annotation///0009536 // plastid // inferred from reviewed computational analysis	0004407 // histone deacetylase activity // inferred from electronic annotation///0004672 // protein kinase activity // inferred from electronic annotation///0004674 // protein serine/threonine kinase activity // inferred from electronic annotation///0005524 // ATP binding // inferred from electronic annotation///0016772 // transferase activity, transferring phosphorus-containing groups // inferre…	os.20204.1.s1_s_at
RNA.regulation of transcription.HDA	-2.649	loc_os05g51830	histone deacetylase 2b, putative, expressed	0001503 // ossification // inferred from electronic annotation///0007155 // cell adhesion // inferred from electronic annotation	0005622 // intracellular // inferred from electronic annotation	0008270 // zinc ion binding // inferred from electronic annotation///0046872 // metal ion binding // inferred from electronic annotation	os.8519.1.s1_a_at
RNA.regulation of transcription.HDA	3.589	loc_os02g12350	histone deacetylase, putative, expressed	0006351 // transcription, DNA-dependent // inferred from electronic annotation///0006355 // regulation of transcription, DNA-dependent // inferred from electronic annotation///0006468 // protein phosphorylation // inferred from electronic annotation///0009294 // DNA mediated transformation // inferred from electronic annotation///0009861 // jasmonic acid and ethylene-dependent systemic resistance…	0005634 // nucleus // inferred from electronic annotation	0004407 // histone deacetylase activity // inferred from electronic annotation///0004672 // protein kinase activity // inferred from electronic annotation///0004674 // protein serine/threonine kinase activity // inferred from electronic annotation///0005524 // ATP binding // inferred from electronic annotation///0016772 // transferase activity, transferring phosphorus-containing groups // inferre…	os.20204.2.s1_a_at
RNA.regulation of transcription.JUMONJI family	-2.401	loc_os02g46930	jmjC domain containing protein, expressed	0010200 // response to chitin // inferred from electronic annotation	0005634 // nucleus // inferred from electronic annotation	0005515 // protein binding // inferred from electronic annotation	osaffx.2983.1.s1_x_at
RNA.regulation of transcription.Nucleosome/chromatin assembly factor group	-3.831	loc_os02g35100	DDT domain containing protein, expressed				os.24275.1.s2_at
RNA.regulation of transcription.Nucleosome/chromatin assembly factor group	-10.31	loc_os08g01100	HMG1/2-like protein, putative, expressed	0006261 // DNA-dependent DNA replication // inferred from electronic annotation///0006355 // regulation of transcription, DNA-dependent // inferred from electronic annotation	0005634 // nucleus // inferred from electronic annotation	0003677 // DNA binding // inferred from electronic annotation///0003700 // sequence-specific DNA binding transcription factor activity // inferred from electronic annotation	os.5767.1.s1_at
RNA.regulation of transcription.Nucleosome/chromatin assembly factor group	-4.066	MULTIPLE HITS: (loc_os08g01680,loc_os08g01690) loc_os08g01680: 12008.m04316 protein chromatin assembly factor 1 subunit B, putative, expressedloc_os08g01690: 12008.m04317 protein vegetative cell wall protein gp1 precursor, putative, expressed	MULTIPLE HITS: (loc_os08g01680,loc_os08g01690) loc_os08g01680: 12008.m04316 protein chromatin assembly factor 1 subunit B, putative, expressedloc_os08g01690: 12008.m04317 protein vegetative cell wall protein gp1 precursor, putative, expressed	0000724 // double-strand break repair via homologous recombination // inferred from electronic annotation///0006281 // DNA repair // inferred from electronic annotation///0006310 // DNA recombination // inferred from electronic annotation///0006334 // nucleosome assembly // inferred from electronic annotation///0006351 // transcription, DNA-dependent // inferred from electronic annotation///00063…	0005634 // nucleus // inferred from electronic annotation///0033186 // CAF-1 complex // inferred from electronic annotation	0000166 // nucleotide binding // inferred from electronic annotation	os.23940.1.a1_at
RNA.regulation of transcription.PHD finger transcription factor	-2.358	loc_os04g35430	PHD-finger family protein, expressed	0000724 // double-strand break repair via homologous recombination // inferred from electronic annotation///0006260 // DNA replication // inferred from electronic annotation///0006281 // DNA repair // inferred from electronic annotation///0006310 // DNA recombination // inferred from electronic annotation///0006974 // response to DNA damage stimulus // inferred from electronic annotation///000815…	0005622 // intracellular // inferred from electronic annotation	0000166 // nucleotide binding // inferred from electronic annotation///0003676 // nucleic acid binding // inferred from electronic annotation///0003824 // catalytic activity // inferred from electronic annotation///0004386 // helicase activity // inferred from electronic annotation///0005515 // protein binding // inferred from electronic annotation///0005524 // ATP binding // inferred from electr…	osaffx.14156.1.s1_at
RNA.regulation of transcription.Polycomb Group (PcG)	-2.192	loc_os06g16390	polycomb protein EZ1, putative, expressed	0006306 // DNA methylation // inferred from electronic annotation///0006349 // regulation of gene expression by genetic imprinting // inferred from electronic annotation///0006355 // regulation of transcription, DNA-dependent // inferred from electronic annotation///0009294 // DNA mediated transformation // inferred from electronic annotation///0009965 // leaf morphogenesis // inferred from elect…	0031519 // PcG protein complex // inferred from electronic annotation	0003677 // DNA binding // inferred from electronic annotation///0003682 // chromatin binding // inferred from electronic annotation///0003700 // sequence-specific DNA binding transcription factor activity // inferred from electronic annotation///0003727 // single-stranded RNA binding // inferred from electronic annotation///0005515 // protein binding // inferred from electronic annotation	os.44686.2.s1_x_at
RNA.regulation of transcription.Polycomb Group (PcG)	-2.006	loc_os06g16390	polycomb protein EZ1, putative, expressed	0006306 // DNA methylation // inferred from electronic annotation///0006349 // regulation of gene expression by genetic imprinting // inferred from electronic annotation///0006355 // regulation of transcription, DNA-dependent // inferred from electronic annotation///0009294 // DNA mediated transformation // inferred from electronic annotation///0009965 // leaf morphogenesis // inferred from elect…	0031519 // PcG protein complex // inferred from electronic annotation	0003677 // DNA binding // inferred from electronic annotation///0003682 // chromatin binding // inferred from electronic annotation///0003700 // sequence-specific DNA binding transcription factor activity // inferred from electronic annotation///0003727 // single-stranded RNA binding // inferred from electronic annotation	os.44686.1.s1_at
RNA.regulation of transcription.putative transcription regulator	-6.3	loc_os04g43300	ATBRCA1, putative, expressed	0006281 // DNA repair // inferred from electronic annotation///0016567 // protein ubiquitination // inferred from electronic annotation	0005622 // intracellular // inferred from electronic annotation///0005634 // nucleus // inferred from electronic annotation	0003677 // DNA binding // inferred from electronic annotation///0003912 // DNA nucleotidylexotransferase activity // inferred from electronic annotation///0004842 // ubiquitin-protein ligase activity // inferred from electronic annotation///0005515 // protein binding // inferred from electronic annotation///0008270 // zinc ion binding // inferred from electronic annotation///0046872 // metal ion …	os.54303.1.s1_at
RNA.regulation of transcription.putative transcription regulator	-2.902	loc_os11g05160	DNA binding protein, putative, expressed				os.47918.1.s1_at
RNA.regulation of transcription.putative transcription regulator	-7.136	loc_os02g56130	proliferating cell nuclear antigen, putative, expressed	0006260 // DNA replication // inferred from electronic annotation///0006275 // regulation of DNA replication // inferred from electronic annotation///0042276 // error-prone translesion synthesis // inferred from electronic annotation	0005634 // nucleus // inferred from electronic annotation///0005730 // nucleolus // inferred from electronic annotation///0005737 // cytoplasm // inferred from electronic annotation///0043626 // PCNA complex // inferred from electronic annotation	0003677 // DNA binding // inferred from electronic annotation///0030337 // DNA polymerase processivity factor activity // inferred from electronic annotation	os.3376.1.s1_at
RNA.regulation of transcription.putative transcription regulator	-2.066	loc_os03g06980	TATA-binding protein-associated factor 2N, putative, expressed	0051260 // protein homooligomerization // inferred from electronic annotation	0016020 // membrane // inferred from electronic annotation	0003676 // nucleic acid binding // inferred from electronic annotation	osaffx.12759.1.s1_s_at
RNA.regulation of transcription.putative transcription regulator	2.46	loc_os02g57840	remorin, putative, expressed	0042309 // homoiothermy // inferred from electronic annotation///0050826 // response to freezing // inferred from electronic annotation	0005886 // plasma membrane // inferred from electronic annotation	0003677 // DNA binding // inferred from electronic annotation///0050825 // ice binding // inferred from electronic annotation	os.28617.1.s1_at
RNA.regulation of transcription.putative transcription regulator	-2.322	loc_os12g34350	expressed protein	0006333 // chromatin assembly or disassembly // inferred from electronic annotation///0006606 // protein import into nucleus // inferred from electronic annotation		0003677 // DNA binding // inferred from electronic annotation	os.11418.1.s1_at
RNA.regulation of transcription.putative transcription regulator	-2.221	loc_os03g22880	nucleolar protein Nop56, putative, expressed		0005618 // cell wall // inferred from electronic annotation///0005730 // nucleolus // inferred from electronic annotation///0016020 // membrane // inferred from electronic annotation		os.25825.1.s1_at
RNA.regulation of transcription.putative transcription regulator	-2.262	loc_os07g12630	DNA binding protein, putative, expressed	0006351 // transcription, DNA-dependent // inferred from electronic annotation///0006354 // DNA-dependent transcription, elongation // inferred from electronic annotation///0006355 // regulation of transcription, DNA-dependent // inferred from electronic annotation///0006357 // regulation of transcription from RNA polymerase II promoter // inferred from electronic annotation///0006414 // translat…	0005634 // nucleus // inferred from electronic annotation	0003676 // nucleic acid binding // inferred from electronic annotation///0003677 // DNA binding // inferred from electronic annotation///0003746 // translation elongation factor activity // inferred from electronic annotation///0005515 // protein binding // inferred from electronic annotation///0008270 // zinc ion binding // inferred from electronic annotation	os.49557.1.s1_at
RNA.regulation of transcription.putative transcription regulator	-2.934	MULTIPLE HITS: (loc_os02g42200,loc_os02g42210) loc_os02g42200: 12002.m09257 protein expressed proteinloc_os02g42210: 12002.m09258 protein membrane-associated salt-inducible protein like, putative, expressed	MULTIPLE HITS: (loc_os02g42200,loc_os02g42210) loc_os02g42200: 12002.m09257 protein expressed proteinloc_os02g42210: 12002.m09258 protein membrane-associated salt-inducible protein like, putative, expressed				os.51712.1.s1_at
RNA.regulation of transcription.putative transcription regulator	-2.511	loc_os05g45580	expressed protein				osaffx.27326.1.s1_at
RNA.regulation of transcription.putative transcription regulator	4.368	loc_os03g24950	expressed protein	0006351 // transcription, DNA-dependent // inferred from electronic annotation	0005634 // nucleus // inferred from electronic annotation	0003677 // DNA binding // inferred from electronic annotation	os.16999.1.a1_at
RNA.regulation of transcription.putative transcription regulator	-2.23	loc_os09g37006	ribonuclease P, putative, expressed			0003676 // nucleic acid binding // inferred from electronic annotation	os.9612.1.s1_at
RNA.regulation of transcription.putative transcription regulator	-2.767	loc_os06g05350	DNA-binding protein p24, putative, expressed	0006355 // regulation of transcription, DNA-dependent // inferred from electronic annotation///0032211 // negative regulation of telomere maintenance via telomerase // inferred from electronic annotation	0009295 // nucleoid // inferred from electronic annotation///0009507 // chloroplast // inferred from electronic annotation///0009508 // plastid chromosome // inferred from electronic annotation///0009536 // plastid // inferred from reviewed computational analysis	0003677 // DNA binding // inferred from electronic annotation///0005488 // binding // inferred from electronic annotation///0042162 // telomeric DNA binding // inferred from electronic annotation	os.8272.1.s1_s_at
RNA.regulation of transcription.putative transcription regulator	-2.124	loc_os04g55770	conserved hypothetical protein				os.22712.1.s1_at
RNA.regulation of transcription.putative transcription regulator	-2.057	loc_os03g22730	nucleolar protein NOP5, putative, expressed		0005730 // nucleolus // inferred from electronic annotation///0016020 // membrane // inferred from electronic annotation		os.6728.1.s1_at
RNA.regulation of transcription.putative transcription regulator	3.493	loc_os03g59360	remorin, putative, expressed				os.10572.1.s1_at
RNA.regulation of transcription.putative transcription regulator	4.348	MULTIPLE HITS: (loc_os03g53900,loc_os03g53890) loc_os03g53900: 12003.m101502 protein ethylene-responsive protein, putative, expressedloc_os03g53890: 12003.m10354 protein expressed protein	MULTIPLE HITS: (loc_os03g53900,loc_os03g53890) loc_os03g53900: 12003.m101502 protein ethylene-responsive protein, putative, expressedloc_os03g53890: 12003.m10354 protein expressed protein	0006950 // response to stress // inferred from electronic annotation			os.15989.1.s1_at
RNA.regulation of transcription.SET-domain transcriptional regulator family	-2.066	loc_os01g11952	histone-lysine N-methyltransferase ATX5, putative, expressed	0009294 // DNA mediated transformation // inferred from electronic annotation///0032259 // methylation // inferred from electronic annotation	0005634 // nucleus // inferred from electronic annotation	0005488 // binding // inferred from electronic annotation///0005515 // protein binding // inferred from electronic annotation///0008168 // methyltransferase activity // inferred from electronic annotation///0008270 // zinc ion binding // inferred from electronic annotation///0016740 // transferase activity // inferred from electronic annotation///0046872 // metal ion binding // inferred from elec…	os.50353.1.s1_at
RNA.regulation of transcription.SET-domain transcriptional regulator family	-2.089	loc_os01g70220	histone-lysine N-methyltransferase, H3 lysine-9 specific SUVH6, putative, expressed	0000085 // G2 phase of mitotic cell cycle // inferred from electronic annotation///0000226 // microtubule cytoskeleton organization // inferred from electronic annotation///0000911 // cytokinesis by cell plate formation // inferred from electronic annotation///0006260 // DNA replication // inferred from electronic annotation///0006270 // DNA replication initiation // inferred from electronic anno…	0005634 // nucleus // inferred from electronic annotation///0005694 // chromosome // inferred from electronic annotation	0008168 // methyltransferase activity // inferred from electronic annotation///0008270 // zinc ion binding // inferred from electronic annotation///0008327 // methyl-CpG binding // inferred from electronic annotation///0010385 // double-stranded methylated DNA binding // inferred from electronic annotation///0010428 // methyl-CpNpG binding // inferred from electronic annotation///0010429 // methy…	os.31816.2.s1_x_at
RNA.regulation of transcription.SET-domain transcriptional regulator family	-2.165	loc_os03g07260	TPR domain containing protein, putative			0005488 // binding // inferred from electronic annotation///0005515 // protein binding // inferred from electronic annotation	osaffx.12763.1.s1_at
RNA.regulation of transcription.SET-domain transcriptional regulator family	-2.174	loc_os04g53700	MYND finger family protein, expressed			0008270 // zinc ion binding // inferred from electronic annotation///0046872 // metal ion binding // inferred from electronic annotation	os.21263.1.s1_at
RNA.regulation of transcription.Silencing Group	-2.17	loc_os05g48030	anti-silencing protein 1, putative, expressed	0006333 // chromatin assembly or disassembly // inferred from electronic annotation///0009294 // DNA mediated transformation // inferred from electronic annotation	0005634 // nucleus // inferred from electronic annotation		os.54375.1.s1_at
RNA.regulation of transcription.plant TF (pbf2)	-2.767	loc_os06g05350	DNA-binding protein p24, putative, expressed	0006355 // regulation of transcription, DNA-dependent // inferred from electronic annotation///0032211 // negative regulation of telomere maintenance via telomerase // inferred from electronic annotation	0009295 // nucleoid // inferred from electronic annotation///0009507 // chloroplast // inferred from electronic annotation///0009508 // plastid chromosome // inferred from electronic annotation///0009536 // plastid // inferred from reviewed computational analysis	0003677 // DNA binding // inferred from electronic annotation///0005488 // binding // inferred from electronic annotation///0042162 // telomeric DNA binding // inferred from electronic annotation	os.8272.1.s1_s_at
RNA.regulation of transcription.unclassified	4.646	loc_os03g04080	expressed protein				os.50019.1.s1_at
RNA.regulation of transcription.unclassified	-2.239	loc_os03g11110	metal ion binding protein, putative, expressed		0016020 // membrane // inferred from reviewed computational analysis///0016023 // cytoplasmic membrane-bounded vesicle // inferred from reviewed computational analysis	0008270 // zinc ion binding // inferred from electronic annotation///0046872 // metal ion binding // inferred from electronic annotation	os.47373.1.s1_at
RNA.regulation of transcription.unclassified	3.907	loc_os01g51870	S-adenosylmethionine-dependent methyltransferase, putative, expressed	0008152 // metabolic process // inferred from electronic annotation///0032259 // methylation // inferred from electronic annotation		0008168 // methyltransferase activity // inferred from electronic annotation	os.33184.1.s1_at
RNA.regulation of transcription.unclassified	2.686	MULTIPLE HITS: (loc_os09g30414,loc_os09g30438) loc_os09g30414: 12009.m06195 protein aspartic proteinase nepenthesin-2 precursor, putative, expressedloc_os09g30438: 12009.m60254 protein expressed protein	MULTIPLE HITS: (loc_os09g30414,loc_os09g30438) loc_os09g30414: 12009.m06195 protein aspartic proteinase nepenthesin-2 precursor, putative, expressedloc_os09g30438: 12009.m60254 protein expressed protein	0006508 // proteolysis // inferred from electronic annotation	0048046 // apoplast // inferred from electronic annotation	0003677 // DNA binding // inferred from electronic annotation///0004190 // aspartic-type endopeptidase activity // inferred from electronic annotation///0008233 // peptidase activity // inferred from electronic annotation///0016787 // hydrolase activity // inferred from electronic annotation	os.11197.2.s1_x_at
RNA.regulation of transcription.unclassified	-2.122	loc_os06g12100	mTERF family protein, expressed		0009536 // plastid // inferred from reviewed computational analysis		os.47936.1.a1_at
RNA.regulation of transcription.unclassified	-4.183	loc_os07g45220	transposon protein, putative, Mutator sub-class		0009536 // plastid // inferred from reviewed computational analysis	0008270 // zinc ion binding // inferred from electronic annotation	osaffx.28913.1.s1_at
RNA.regulation of transcription.unclassified	-3.507	loc_os07g22670	mTERF family protein, expressed		0005739 // mitochondrion // inferred from electronic annotation	0009055 // electron carrier activity // inferred from electronic annotation	os.31679.1.s1_at
RNA.regulation of transcription.unclassified	-2.194	loc_os11g10040	mTERF family protein, expressed		0005739 // mitochondrion // inferred from reviewed computational analysis		os.24789.1.a1_at
RNA.regulation of transcription.unclassified	2.46	loc_os02g57840	remorin, putative, expressed	0042309 // homoiothermy // inferred from electronic annotation///0050826 // response to freezing // inferred from electronic annotation	0005886 // plasma membrane // inferred from electronic annotation	0003677 // DNA binding // inferred from electronic annotation///0050825 // ice binding // inferred from electronic annotation	os.28617.1.s1_at
RNA.regulation of transcription.unclassified	-3.412	loc_os02g05620	protein binding protein, putative, expressed	0006887 // exocytosis // inferred from electronic annotation	0000145 // exocyst // inferred from electronic annotation///0005829 // cytosol // inferred from electronic annotation		os.54339.1.s1_at
RNA.regulation of transcription.unclassified	-2.147	loc_os12g06480	expressed protein	0006468 // protein phosphorylation // inferred from electronic annotation	0016023 // cytoplasmic membrane-bounded vesicle // inferred from reviewed computational analysis	0004672 // protein kinase activity // inferred from electronic annotation///0005515 // protein binding // inferred from electronic annotation///0005524 // ATP binding // inferred from electronic annotation///0008270 // zinc ion binding // inferred from electronic annotation///0016772 // transferase activity, transferring phosphorus-containing groups // inferred from electronic annotation///004687…	osaffx.31616.1.s1_at
RNA.regulation of transcription.unclassified	-3.357	loc_os07g46480	aspartic proteinase nepenthesin-1 precursor, putative, expressed	0006508 // proteolysis // inferred from electronic annotation///0016068 // type I hypersensitivity // inferred from electronic annotation///0042309 // homoiothermy // inferred from electronic annotation///0050826 // response to freezing // inferred from electronic annotation	0005618 // cell wall // inferred from electronic annotation///0009505 // plant-type cell wall // inferred from electronic annotation///0009507 // chloroplast // inferred from electronic annotation///0048046 // apoplast // inferred from electronic annotation	0003677 // DNA binding // inferred from electronic annotation///0004190 // aspartic-type endopeptidase activity // inferred from electronic annotation///0050825 // ice binding // inferred from electronic annotation	os.46987.1.s1_x_at
RNA.regulation of transcription.unclassified	-2.745	loc_os11g10000	(loc_os11g10000):12011.m05197 protein mTERF family protein, expressed				os.51881.1.s1_at
RNA.regulation of transcription.unclassified	-2.38	MULTIPLE HITS: (loc_os05g34790,loc_os05g34800) loc_os05g34790: 12005.m07709 protein GYF domain containing protein, expressedloc_os05g34800: 12005.m07710 protein expressed protein	MULTIPLE HITS: (loc_os05g34790,loc_os05g34800) loc_os05g34790: 12005.m07709 protein GYF domain containing protein, expressedloc_os05g34800: 12005.m07710 protein expressed protein	0006352 // DNA-dependent transcription, initiation // inferred from electronic annotation///0016570 // histone modification // inferred from electronic annotation	0005634 // nucleus // inferred from electronic annotation	0003677 // DNA binding // inferred from electronic annotation///0005515 // protein binding // inferred from electronic annotation///0008270 // zinc ion binding // inferred from electronic annotation///0046872 // metal ion binding // inferred from electronic annotation	os.51415.1.s1_at
RNA.regulation of transcription.unclassified	-2.045	loc_os10g19180	metal ion binding protein, putative, expressed		0016020 // membrane // inferred from reviewed computational analysis///0016023 // cytoplasmic membrane-bounded vesicle // inferred from reviewed computational analysis	0008270 // zinc ion binding // inferred from electronic annotation///0046872 // metal ion binding // inferred from electronic annotation	os.18752.2.s1_x_at
RNA.regulation of transcription.unclassified	-3.065	loc_os03g02040	remorin, putative, expressed		0005773 // vacuole // inferred from electronic annotation///0005886 // plasma membrane // inferred from electronic annotation		os.8597.1.s1_at
RNA.regulation of transcription.unclassified	2.08	loc_os07g01250	tobamovirus multiplication 1 homolog 3, putative, expressed	0046786 // viral replication complex formation and maintenance // inferred from electronic annotation	0005774 // vacuolar membrane // inferred from electronic annotation///0005886 // plasma membrane // inferred from electronic annotation///0016021 // integral to membrane // inferred from electronic annotation		os.14528.1.s1_at
RNA.regulation of transcription.unclassified	-2.688	loc_os02g51450	mTERF family protein, expressed				os.52106.1.s1_at
RNA.regulation of transcription.unclassified	-3.947	loc_os12g16210	metal ion binding protein, putative, expressed	0000226 // microtubule cytoskeleton organization // inferred from electronic annotation///0000911 // cytokinesis by cell plate formation // inferred from electronic annotation///0006346 // methylation-dependent chromatin silencing // inferred from electronic annotation///0031048 // chromatin silencing by small RNA // inferred from electronic annotation///0048451 // petal formation // inferred fro…	0016020 // membrane // inferred from reviewed computational analysis	0008270 // zinc ion binding // inferred from electronic annotation///0046872 // metal ion binding // inferred from electronic annotation	os.54139.1.s1_at
RNA.regulation of transcription.unclassified	-2.105	loc_os06g12040	mTERF family protein, expressed				os.27584.1.s1_at
RNA.regulation of transcription.unclassified	-3.232	loc_os04g49560	metal ion binding protein, putative, expressed	0009909 // regulation of flower development // inferred from electronic annotation///0016570 // histone modification // inferred from electronic annotation///0048449 // floral organ formation // inferred from electronic annotation		0008270 // zinc ion binding // inferred from electronic annotation///0046872 // metal ion binding // inferred from electronic annotation	os.54479.1.s1_at
RNA.regulation of transcription.unclassified	-2.141	loc_os07g40480	metal ion binding protein, putative, expressed			0008270 // zinc ion binding // inferred from electronic annotation///0046872 // metal ion binding // inferred from electronic annotation	os.10536.1.s1_at
RNA.regulation of transcription.unclassified	-2.453	MULTIPLE HITS: (loc_os08g40420,loc_os08g40430) loc_os08g40420: 12008.m08021 protein ternary complex factor MIP1, putative, expressedloc_os08g40430: 12008.m08022 protein PDE191, putative, expressed	MULTIPLE HITS: (loc_os08g40420,loc_os08g40430) loc_os08g40420: 12008.m08021 protein ternary complex factor MIP1, putative, expressedloc_os08g40430: 12008.m08022 protein PDE191, putative, expressed				os.9673.1.s1_at
RNA.regulation of transcription.unclassified	-3.413	loc_os03g21160	nucleic acid binding protein, putative, expressed			0000166 // nucleotide binding // inferred from electronic annotation///0003676 // nucleic acid binding // inferred from electronic annotation///0003677 // DNA binding // inferred from electronic annotation///0003723 // RNA binding // inferred from electronic annotation///0008270 // zinc ion binding // inferred from electronic annotation///0046872 // metal ion binding // inferred from electronic a…	os.49664.1.s1_at
RNA.regulation of transcription.unclassified	-2.004	loc_os04g52920	DNA binding protein, putative, expressed				os.51021.1.s1_at
RNA.regulation of transcription.unclassified	2.962	loc_os08g03610	LSD1, putative, expressed		0005634 // nucleus // inferred from electronic annotation		os.14929.1.s1_at
RNA.regulation of transcription.unclassified	-2.113	loc_os03g61030	transcription termination factor nusG family protein, expressed	0006355 // regulation of transcription, DNA-dependent // inferred from electronic annotation///0006655 // phosphatidylglycerol biosynthetic process // inferred from electronic annotation///0009902 // chloroplast relocation // inferred from electronic annotation///0010027 // thylakoid membrane organization // inferred from electronic annotation///0019288 // isopentenyl diphosphate biosynthetic pro…	0009295 // nucleoid // inferred from electronic annotation///0009508 // plastid chromosome // inferred from electronic annotation		os.22563.1.s1_at
RNA.regulation of transcription.unclassified	2.073	loc_os01g51870	S-adenosylmethionine-dependent methyltransferase, putative, expressed	0008152 // metabolic process // inferred from electronic annotation///0016126 // sterol biosynthetic process // inferred from electronic annotation///0032259 // methylation // inferred from electronic annotation		0008168 // methyltransferase activity // inferred from electronic annotation	osaffx.23754.1.s1_x_at
RNA.regulation of transcription.unclassified	-2.767	loc_os06g02730	aspartic proteinase nepenthesin-2 precursor, putative, expressed	0006508 // proteolysis // inferred from electronic annotation		0003677 // DNA binding // inferred from electronic annotation///0004190 // aspartic-type endopeptidase activity // inferred from electronic annotation	os.51195.1.s1_at
RNA.regulation of transcription.unclassified	-3.413	loc_os07g46480	aspartic proteinase nepenthesin-1 precursor, putative, expressed	0006508 // proteolysis // inferred from electronic annotation///0016068 // type I hypersensitivity // inferred from electronic annotation///0042309 // homoiothermy // inferred from electronic annotation///0050826 // response to freezing // inferred from electronic annotation	0005618 // cell wall // inferred from electronic annotation///0009505 // plant-type cell wall // inferred from electronic annotation///0009507 // chloroplast // inferred from electronic annotation///0048046 // apoplast // inferred from electronic annotation	0003677 // DNA binding // inferred from electronic annotation///0004190 // aspartic-type endopeptidase activity // inferred from electronic annotation///0050825 // ice binding // inferred from electronic annotation	os.49519.1.s1_at
RNA.regulation of transcription.unclassified	-2.408	loc_os06g08790	origin recognition complex subunit 1, putative, expressed	0006260 // DNA replication // inferred from electronic annotation///0009567 // double fertilization forming a zygote and endosperm // inferred from electronic annotation	0000808 // origin recognition complex // inferred from electronic annotation///0005634 // nucleus // inferred from electronic annotation///0009536 // plastid // inferred from reviewed computational analysis	0000166 // nucleotide binding // inferred from electronic annotation///0003677 // DNA binding // inferred from electronic annotation///0005515 // protein binding // inferred from electronic annotation///0005524 // ATP binding // inferred from electronic annotation///0008270 // zinc ion binding // inferred from electronic annotation///0010385 // double-stranded methylated DNA binding // inferred f…	os.273.1.s1_at
RNA.regulation of transcription.unclassified	-2.162	loc_os10g19180	metal ion binding protein, putative, expressed		0016020 // membrane // inferred from reviewed computational analysis///0016023 // cytoplasmic membrane-bounded vesicle // inferred from reviewed computational analysis	0008270 // zinc ion binding // inferred from electronic annotation///0046872 // metal ion binding // inferred from electronic annotation	os.18752.1.s1_at
RNA.RNA binding	-4.258	loc_os03g17760	RNA recognition motif family protein, expressed	0000398 // mRNA splicing, via spliceosome // inferred from electronic annotation///0009414 // response to water deprivation // inferred from electronic annotation///0009651 // response to salt stress // inferred from electronic annotation///0010029 // regulation of seed germination // inferred from electronic annotation	0005634 // nucleus // inferred from electronic annotation	0000166 // nucleotide binding // inferred from electronic annotation///0003676 // nucleic acid binding // inferred from electronic annotation///0003723 // RNA binding // inferred from electronic annotation	os.14770.1.s1_at
RNA.RNA binding	-2.294	loc_os01g65550	RNA-binding region-containing protein 1, putative, expressed	0000398 // mRNA splicing, via spliceosome // inferred from electronic annotation		0000166 // nucleotide binding // inferred from electronic annotation///0003676 // nucleic acid binding // inferred from electronic annotation///0003723 // RNA binding // inferred from electronic annotation	osaffx.23927.2.s1_at
RNA.RNA binding	-2.623	loc_os09g35850	nucleic acid binding protein, putative, expressed			0000166 // nucleotide binding // inferred from electronic annotation///0003676 // nucleic acid binding // inferred from electronic annotation///0005199 // structural constituent of cell wall // inferred from electronic annotation	os.56892.1.s1_at
RNA.RNA binding	-2.103	loc_os04g54440	RNA-binding protein AKIP1, putative, expressed	0008152 // metabolic process // inferred from electronic annotation///0016068 // type I hypersensitivity // inferred from electronic annotation///0042309 // homoiothermy // inferred from electronic annotation///0050826 // response to freezing // inferred from electronic annotation	0005737 // cytoplasm // inferred from electronic annotation	0000166 // nucleotide binding // inferred from electronic annotation///0003676 // nucleic acid binding // inferred from electronic annotation///0005524 // ATP binding // inferred from electronic annotation///0016301 // kinase activity // inferred from electronic annotation///0016773 // phosphotransferase activity, alcohol group as acceptor // inferred from electronic annotation///0050825 // ice b…	os.49165.1.s1_at
RNA.RNA binding	-2.525	loc_os03g25960	ribonucleoprotein A, chloroplast precursor, putative, expressed	0006011 // UDP-glucose metabolic process // inferred from electronic annotation///0009409 // response to cold // inferred from electronic annotation///0009737 // response to abscisic acid stimulus // inferred from electronic annotation///0045087 // innate immune response // inferred from electronic annotation	0009507 // chloroplast // inferred from electronic annotation///0009535 // chloroplast thylakoid membrane // inferred from electronic annotation///0009536 // plastid // inferred from reviewed computational analysis///0009570 // chloroplast stroma // inferred from electronic annotation///0009579 // thylakoid // inferred from electronic annotation///0009941 // chloroplast envelope // inferred from …	0000166 // nucleotide binding // inferred from electronic annotation///0003676 // nucleic acid binding // inferred from electronic annotation///0008266 // poly(U) RNA binding // inferred from electronic annotation	os.30049.1.s1_at
RNA.RNA binding	-2.284	loc_os03g27030	splicing factor, arginine/serine-rich 2, putative, expressed		0005829 // cytosol // inferred from electronic annotation///0016020 // membrane // inferred from electronic annotation///0016607 // nuclear speck // inferred from electronic annotation	0000166 // nucleotide binding // inferred from electronic annotation///0003676 // nucleic acid binding // inferred from electronic annotation	os.24324.2.s1_at
RNA.RNA binding	-2.423	loc_os11g37080	h/ACA ribonucleoprotein complex subunit 1-like protein 1, putative, expressed	0001522 // pseudouridine synthesis // inferred from electronic annotation///0006364 // rRNA processing // inferred from electronic annotation///0007186 // G-protein coupled receptor signaling pathway // inferred from electronic annotation///0031120 // snRNA pseudouridine synthesis // inferred from electronic annotation///0042254 // ribosome biogenesis // inferred from electronic annotation	0005730 // nucleolus // inferred from electronic annotation///0005732 // small nucleolar ribonucleoprotein complex // inferred from electronic annotation///0009535 // chloroplast thylakoid membrane // inferred from electronic annotation///0016020 // membrane // inferred from electronic annotation///0016021 // integral to membrane // inferred from electronic annotation///0019013 // viral nucleocap…	0003676 // nucleic acid binding // inferred from electronic annotation///0004974 // leukotriene receptor activity // inferred from electronic annotation///0009982 // pseudouridine synthase activity // inferred from electronic annotation///0019843 // rRNA binding // inferred from electronic annotation///0030515 // snoRNA binding // inferred from electronic annotation	osaffx.31339.1.s1_s_at
RNA.RNA binding	-2.482	loc_os01g71200	RNA binding protein, putative, expressed	0009626 // plant-type hypersensitive response // inferred from electronic annotation///0080151 // positive regulation of salicylic acid mediated signaling pathway // inferred from electronic annotation	0005737 // cytoplasm // inferred from electronic annotation///0019013 // viral nucleocapsid // inferred from electronic annotation///0030529 // ribonucleoprotein complex // inferred from electronic annotation	0000166 // nucleotide binding // inferred from electronic annotation///0003676 // nucleic acid binding // inferred from electronic annotation///0003723 // RNA binding // inferred from electronic annotation	os.33686.1.s1_at
RNA.RNA binding	-2.528	loc_os08g09350	protein gar2, putative, expressed	0000478 // endonucleolytic cleavage involved in rRNA processing // inferred from electronic annotation///0006364 // rRNA processing // inferred from electronic annotation///0010305 // leaf vascular tissue pattern formation // inferred from electronic annotation///0010588 // cotyledon vascular tissue pattern formation // inferred from electronic annotation///0048364 // root development // inferred…	0005634 // nucleus // inferred from electronic annotation///0005730 // nucleolus // inferred from electronic annotation	0000166 // nucleotide binding // inferred from electronic annotation///0003676 // nucleic acid binding // inferred from electronic annotation///0003723 // RNA binding // inferred from electronic annotation	os.5313.1.s1_at
RNA.RNA binding	-2.621	loc_os02g57010	ribonucleoprotein, chloroplast, putative, expressed	0019344 // cysteine biosynthetic process // inferred from electronic annotation		0000166 // nucleotide binding // inferred from electronic annotation///0003676 // nucleic acid binding // inferred from electronic annotation///0003723 // RNA binding // inferred from electronic annotation	os.52459.1.s1_at

## Sheet: hormone synthesis
Metabolic Pathway	Fold change RPI/RPUI	Gene locus id	Protein name and function	GO Biological Process	GO Cellular Component	GO Molecular Function	Affymetrix probe id
hormone metabolism.abscisic acid.synthesis-degradation.synthesis.9-cis-epoxycarotenoid dioxygenase	-4.779	loc_os02g47510	carotenoid cleavage dioxygenase 1, putative, expressed	0001539 // ciliary or flagellar motility // inferred from electronic annotation	0009428 // bacterial-type flagellum basal body, distal rod, P ring // inferred from electronic annotation///0009507 // chloroplast // inferred from electronic annotation///0010287 // plastoglobule // inferred from electronic annotation///0030288 // outer membrane-bounded periplasmic space // inferred from electronic annotation	0005198 // structural molecule activity // inferred from electronic annotation///0016702 // oxidoreductase activity, acting on single donors with incorporation of molecular oxygen, incorporation of two atoms of oxygen // inferred from electronic annotation///0051213 // dioxygenase activity // inferred from electronic annotation	os.28290.1.s1_at
hormone metabolism.abscisic acid.synthesis-degradation.synthesis.9-cis-epoxycarotenoid dioxygenase	-6.642	loc_os12g24800	carotenoid cleavage dioxygenase 1, putative, expressed		0009507 // chloroplast // inferred from electronic annotation///0010287 // plastoglobule // inferred from electronic annotation	0016702 // oxidoreductase activity, acting on single donors with incorporation of molecular oxygen, incorporation of two atoms of oxygen // inferred from electronic annotation///0051213 // dioxygenase activity // inferred from electronic annotation	os.50222.1.s1_at
hormone metabolism.abscisic acid.synthesis-degradation.synthesis.9-cis-epoxycarotenoid dioxygenase	2.953	loc_os12g42280	viviparous-14, putative, expressed	0006096 // glycolysis // inferred from electronic annotation	0005945 // 6-phosphofructokinase complex // inferred from electronic annotation	0003872 // 6-phosphofructokinase activity // inferred from electronic annotation///0016702 // oxidoreductase activity, acting on single donors with incorporation of molecular oxygen, incorporation of two atoms of oxygen // inferred from electronic annotation///0051213 // dioxygenase activity // inferred from electronic annotation	os.55193.1.s1_at
hormone metabolism.abscisic acid.synthesis-degradation.degradation.8-hydroxylase	2.146	loc_os08g36860	ent-kaurenoic acid oxidase 1, putative, expressed	0046345 // abscisic acid catabolic process // inferred from electronic annotation///0055114 // oxidation-reduction process // inferred from electronic annotation	0016020 // membrane // inferred from electronic annotation///0016021 // integral to membrane // inferred from electronic annotation	0004497 // monooxygenase activity // inferred from electronic annotation///0005506 // iron ion binding // inferred from electronic annotation///0009055 // electron carrier activity // inferred from electronic annotation///0010295 // (+)-abscisic acid 8'-hydroxylase activity // inferred from electronic annotation///0016491 // oxidoreductase activity // inferred from electronic annotation///0016705…	os.50329.1.s1_s_at
hormone metabolism.abscisic acid.induced-regulated-responsive-activated	2.874	loc_os12g29400	ABA-responsive protein, putative, expressed				os.53117.1.s1_x_at
hormone metabolism.abscisic acid.induced-regulated-responsive-activated	3.641	loc_os05g28210	embryonic abundant protein 1, putative, expressed	0009737 // response to abscisic acid stimulus // inferred from expression pattern///0048316 // seed development // inferred from electronic annotation///0048700 // acquisition of desiccation tolerance in seed // inferred from electronic annotation			os.12812.1.s1_at
hormone metabolism.auxin.signal transduction	2.174	loc_os06g12610	auxin efflux carrier component 1c, putative, expressed	0006810 // transport // inferred from electronic annotation///0009723 // response to ethylene stimulus // inferred from electronic annotation///0009733 // response to auxin stimulus // inferred from electronic annotation///0009734 // auxin mediated signaling pathway // inferred from electronic annotation///0009958 // positive gravitropism // inferred from electronic annotation///0010315 // auxin …	0000323 // lytic vacuole // inferred from electronic annotation///0005886 // plasma membrane // inferred from electronic annotation///0009925 // basal plasma membrane // inferred from electronic annotation///0016020 // membrane // inferred from reviewed computational analysis///0016021 // integral to membrane // inferred from electronic annotation	0010329 // auxin efflux transmembrane transporter activity // inferred from electronic annotation	os.54305.1.s1_at
hormone metabolism.auxin.signal transduction	3.814	loc_os09g38130	auxin Efflux Carrier family protein, expressed	0055085 // transmembrane transport // inferred from electronic annotation	0016020 // membrane // inferred from reviewed computational analysis///0016021 // integral to membrane // inferred from electronic annotation///0016023 // cytoplasmic membrane-bounded vesicle // inferred from reviewed computational analysis		os.47814.1.a1_s_at
hormone metabolism.auxin.signal transduction	4.883	loc_os09g31478	auxin hydrogen symporter, putative, expressed	0055085 // transmembrane transport // inferred from electronic annotation	0016021 // integral to membrane // inferred from electronic annotation		os.23143.1.s1_at
hormone metabolism.auxin.signal transduction	2.229	loc_os05g37470	auxin transporter-like protein 2, putative, expressed	0006810 // transport // inferred from electronic annotation///0006865 // amino acid transport // inferred from electronic annotation///0009734 // auxin mediated signaling pathway // inferred from electronic annotation///0048829 // root cap development // inferred from electronic annotation	0005886 // plasma membrane // inferred from electronic annotation///0016020 // membrane // inferred from reviewed computational analysis///0016021 // integral to membrane // inferred from electronic annotation	0015293 // symporter activity // inferred from electronic annotation	os.12475.1.s1_s_at
hormone metabolism.auxin.signal transduction	3.219	loc_os09g38130	auxin Efflux Carrier family protein, expressed	0055085 // transmembrane transport // inferred from electronic annotation	0016020 // membrane // inferred from reviewed computational analysis///0016021 // integral to membrane // inferred from electronic annotation///0016023 // cytoplasmic membrane-bounded vesicle // inferred from reviewed computational analysis		os.19608.1.s1_at
hormone metabolism.auxin.signal transduction	-2.102	MULTIPLE HITS: loc_os11g04190,loc_os12g04000) loc_os11g04190: 12011.m04615 protein auxin efflux carrier component 1b, putative, expressedloc_os12g04000: 12012.m26703 protein auxin efflux carrier component 1b, putative, expressed	MULTIPLE HITS: loc_os11g04190,loc_os12g04000) loc_os11g04190: 12011.m04615 protein auxin efflux carrier component 1b, putative, expressedloc_os12g04000: 12012.m26703 protein auxin efflux carrier component 1b, putative, expressed	0005975 // carbohydrate metabolic process // inferred from electronic annotation///0006810 // transport // inferred from electronic annotation///0009723 // response to ethylene stimulus // inferred from electronic annotation///0009733 // response to auxin stimulus // inferred from electronic annotation///0009734 // auxin mediated signaling pathway // inferred from electronic annotation///0009958 …	0000323 // lytic vacuole // inferred from electronic annotation///0005886 // plasma membrane // inferred from electronic annotation///0009925 // basal plasma membrane // inferred from electronic annotation///0016020 // membrane // inferred from reviewed computational analysis///0016021 // integral to membrane // inferred from electronic annotation	0005524 // ATP binding // inferred from electronic annotation///0010329 // auxin efflux transmembrane transporter activity // inferred from electronic annotation///0016773 // phosphotransferase activity, alcohol group as acceptor // inferred from electronic annotation	os.50938.1.s1_at
hormone metabolism.auxin.induced-regulated-responsive-activated	-3.326	loc_os03g58350	OsIAA14 - Auxin-responsive Aux/IAA gene family member, expressed	0006351 // transcription, DNA-dependent // inferred from electronic annotation///0006355 // regulation of transcription, DNA-dependent // inferred from electronic annotation///0006417 // regulation of translation // inferred from mutant phenotype///0009733 // response to auxin stimulus // inferred by curator///0009734 // auxin mediated signaling pathway // inferred from electronic annotation	0005634 // nucleus // inferred from electronic annotation	0046983 // protein dimerization activity // inferred from electronic annotation	os.26512.1.s1_at
hormone metabolism.auxin.induced-regulated-responsive-activated	2.663	MULTIPLE HITS: loc_os01g63220,loc_os01g63230) loc_os01g63220: 12001.m42537 protein protein kinase, putative, expressedloc_os01g63230: 12001.m12439 protein axi 1 like protein, putative, expressed	MULTIPLE HITS: loc_os01g63220,loc_os01g63230) loc_os01g63220: 12001.m42537 protein protein kinase, putative, expressedloc_os01g63230: 12001.m12439 protein axi 1 like protein, putative, expressed				os.7203.1.s1_at
hormone metabolism.auxin.induced-regulated-responsive-activated	-2.135	loc_os02g24740	OsSAUR9 - Auxin-responsive SAUR gene family member, expressed				os.23391.1.a1_at
hormone metabolism.auxin.induced-regulated-responsive-activated	-2.005	loc_os02g49460	auxin-independent growth promoter, putative, expressed				osaffx.12565.1.s1_at
hormone metabolism.auxin.induced-regulated-responsive-activated	-2.036	loc_os02g49460	auxin-independent growth promoter, putative, expressed				os.18003.1.s1_s_at
hormone metabolism.auxin.induced-regulated-responsive-activated	-3.559	loc_os04g26870	auxin-induced protein PCNT115, putative, expressed	0046686 // response to cadmium ion // inferred from electronic annotation///0055114 // oxidation-reduction process // inferred from electronic annotation	0005886 // plasma membrane // inferred from electronic annotation///0009941 // chloroplast envelope // inferred from electronic annotation	0016491 // oxidoreductase activity // inferred from electronic annotation	os.11469.1.s1_at
hormone metabolism.auxin.induced-regulated-responsive-activated	-2.008	MULTIPLE HITS: loc_os03g07310,loc_os03g07300) loc_os03g07310: 12003.m34793 protein axi 1 protein, putative, expressedloc_os03g07300: 12003.m06244 protein ribulose-phosphate 3-epimerase, chloroplast precursor, putative, expressed	MULTIPLE HITS: loc_os03g07310,loc_os03g07300) loc_os03g07310: 12003.m34793 protein axi 1 protein, putative, expressedloc_os03g07300: 12003.m06244 protein ribulose-phosphate 3-epimerase, chloroplast precursor, putative, expressed		0009507 // chloroplast // inferred from electronic annotation		os.52078.1.s1_at
hormone metabolism.auxin.induced-regulated-responsive-activated	5.162	loc_os02g56120	OsIAA9 - Auxin-responsive Aux/IAA gene family member, expressed	0006351 // transcription, DNA-dependent // inferred from electronic annotation///0006355 // regulation of transcription, DNA-dependent // inferred from electronic annotation///0006417 // regulation of translation // inferred from mutant phenotype///0009733 // response to auxin stimulus // inferred by curator///0009734 // auxin mediated signaling pathway // inferred from electronic annotation	0005634 // nucleus // inferred from electronic annotation	0046983 // protein dimerization activity // inferred from electronic annotation	os.23256.1.s1_at
hormone metabolism.auxin.induced-regulated-responsive-activated	2.668	loc_os01g55940	indole-3-acetic acid-amido synthetase GH3.2, putative, expressed	0009416 // response to light stimulus // inferred by curator///0009733 // response to auxin stimulus // inferred by curator///0032940 // secretion by cell // inferred from mutant phenotype	0016023 // cytoplasmic membrane-bounded vesicle // inferred from mutant phenotype	0010279 // indole-3-acetic acid amido synthetase activity // inferred from electronic annotation///0016874 // ligase activity // inferred from electronic annotation	os.12501.1.s1_at
hormone metabolism.auxin.induced-regulated-responsive-activated	-2.729	loc_os05g48270	dopamine beta-monooxygenase, putative, expressed		0016021 // integral to membrane // inferred from electronic annotation		os.25562.1.s1_at
hormone metabolism.auxin.induced-regulated-responsive-activated	3.022	loc_os06g48860	OsSAUR28 - Auxin-responsive SAUR gene family member, expressed				os.53130.1.s1_at
hormone metabolism.auxin.induced-regulated-responsive-activated	3.451	loc_os06g50040	OsSAUR29 - Auxin-responsive SAUR gene family member, expressed	0009734 // auxin mediated signaling pathway // inferred from mutant phenotype///0050896 // response to stimulus // inferred from mutant phenotype	0005739 // mitochondrion // inferred from mutant phenotype	0005516 // calmodulin binding // inferred from mutant phenotype	os.8977.1.s1_at
hormone metabolism.auxin.induced-regulated-responsive-activated	2.197	loc_os09g29940	auxin-independent growth promoter, putative, expressed	0042309 // homoiothermy // inferred from electronic annotation///0050826 // response to freezing // inferred from electronic annotation		0050825 // ice binding // inferred from electronic annotation	os.14071.1.s1_at
hormone metabolism.auxin.induced-regulated-responsive-activated	2.242	loc_os03g58170	stem-specific protein TSJT1, putative, expressed	0009737 // response to abscisic acid stimulus // inferred from electronic annotation	0005634 // nucleus // inferred from electronic annotation///0005829 // cytosol // inferred from electronic annotation///0005886 // plasma membrane // inferred from electronic annotation		os.11421.1.s1_at
hormone metabolism.auxin.induced-regulated-responsive-activated	2.136	loc_os08g02520	OsSAUR31 - Auxin-responsive SAUR gene family member, expressed	0009734 // auxin mediated signaling pathway // inferred from mutant phenotype///0050896 // response to stimulus // inferred from mutant phenotype	0005739 // mitochondrion // inferred from mutant phenotype	0005516 // calmodulin binding // inferred from mutant phenotype	osaffx.28989.1.s1_s_at
hormone metabolism.auxin.induced-regulated-responsive-activated	2.813	loc_os06g07040	OsIAA20 - Auxin-responsive Aux/IAA gene family member, expressed	0006351 // transcription, DNA-dependent // inferred from electronic annotation///0006355 // regulation of transcription, DNA-dependent // inferred from electronic annotation///0006417 // regulation of translation // inferred from mutant phenotype///0009733 // response to auxin stimulus // inferred by curator///0009734 // auxin mediated signaling pathway // inferred from electronic annotation	0005634 // nucleus // inferred from electronic annotation///0009536 // plastid // inferred from mutant phenotype	0046983 // protein dimerization activity // inferred from electronic annotation	os.15798.1.s1_at
hormone metabolism.brassinosteroid.synthesis-degradation.sterols.other	-2.396	loc_os03g12900	squalene monooxygenase, putative, expressed	0008033 // tRNA processing // inferred from electronic annotation///0008152 // metabolic process // inferred from electronic annotation///0055114 // oxidation-reduction process // inferred from electronic annotation	0016021 // integral to membrane // inferred from electronic annotation	0004497 // monooxygenase activity // inferred from electronic annotation///0004506 // squalene monooxygenase activity // inferred from electronic annotation///0016491 // oxidoreductase activity // inferred from electronic annotation///0050660 // flavin adenine dinucleotide binding // inferred from electronic annotation	os.28127.1.s1_at
hormone metabolism.brassinosteroid.synthesis-degradation.sterols.other	-2.684	loc_os03g12910	squalene monooxygenase, putative, expressed	0008033 // tRNA processing // inferred from electronic annotation///0008152 // metabolic process // inferred from electronic annotation///0055114 // oxidation-reduction process // inferred from electronic annotation	0016020 // membrane // inferred from reviewed computational analysis///0016021 // integral to membrane // inferred from electronic annotation///0016023 // cytoplasmic membrane-bounded vesicle // inferred from reviewed computational analysis	0004497 // monooxygenase activity // inferred from electronic annotation///0004506 // squalene monooxygenase activity // inferred from electronic annotation///0016491 // oxidoreductase activity // inferred from electronic annotation///0050660 // flavin adenine dinucleotide binding // inferred from electronic annotation	os.20969.1.s1_at
hormone metabolism.brassinosteroid.synthesis-degradation.sterols.other	2.673	loc_os11g35710	cycloartenol synthase, putative, expressed	0008152 // metabolic process // inferred from electronic annotation	0005739 // mitochondrion // inferred from reviewed computational analysis	0003824 // catalytic activity // inferred from electronic annotation///0016866 // intramolecular transferase activity // inferred from electronic annotation	os.27061.2.a1_x_at
hormone metabolism.cytokinin.signal transduction	-2.363	loc_os02g50480	histidine kinase 1, putative, expressed	0000160 // phosphorelay signal transduction system // inferred from electronic annotation///0006355 // regulation of transcription, DNA-dependent // inferred from electronic annotation///0006468 // protein phosphorylation // inferred from electronic annotation///0007165 // signal transduction // inferred from electronic annotation///0009414 // response to water deprivation // inferred from electr…	0016020 // membrane // inferred from electronic annotation	0000155 // phosphorelay sensor kinase activity // inferred from electronic annotation///0000156 // phosphorelay response regulator activity // inferred from electronic annotation///0004721 // phosphoprotein phosphatase activity // inferred from electronic annotation///0004871 // signal transducer activity // inferred from electronic annotation///0005034 // osmosensor activity // inferred from ele…	osaffx.12578.1.s1_at
hormone metabolism.cytokinin.signal transduction	-2.216	loc_os02g50480	histidine kinase 1, putative, expressed	0000160 // phosphorelay signal transduction system // inferred from electronic annotation///0006355 // regulation of transcription, DNA-dependent // inferred from electronic annotation///0006468 // protein phosphorylation // inferred from electronic annotation///0007165 // signal transduction // inferred from electronic annotation///0009414 // response to water deprivation // inferred from electr…	0016020 // membrane // inferred from electronic annotation	0000155 // phosphorelay sensor kinase activity // inferred from electronic annotation///0000156 // phosphorelay response regulator activity // inferred from electronic annotation///0004721 // phosphoprotein phosphatase activity // inferred from electronic annotation///0005034 // osmosensor activity // inferred from electronic annotation///0005524 // ATP binding // inferred from electronic annotat…	os.51036.1.a1_at
hormone metabolism.ethylene.synthesis-degradation	-3.027	loc_os03g32470	leucoanthocyanidin dioxygenase, putative, expressed	0055114 // oxidation-reduction process // inferred from electronic annotation		0016491 // oxidoreductase activity // inferred from electronic annotation///0016706 // oxidoreductase activity, acting on paired donors, with incorporation or reduction of molecular oxygen, 2-oxoglutarate as one donor, and incorporation of one atom each of oxygen into both donors // inferred from electronic annotation	os.9776.1.s1_a_at
hormone metabolism.ethylene.synthesis-degradation	-4.952	loc_os05g11810	gibberellin 2-beta-dioxygenase 1, putative, expressed	0007186 // G-protein coupled receptor signaling pathway // inferred from electronic annotation///0042309 // homoiothermy // inferred from electronic annotation///0050826 // response to freezing // inferred from electronic annotation///0055114 // oxidation-reduction process // inferred from electronic annotation	0016021 // integral to membrane // inferred from electronic annotation	0004952 // dopamine neurotransmitter receptor activity // inferred from electronic annotation///0016491 // oxidoreductase activity // inferred from electronic annotation///0016706 // oxidoreductase activity, acting on paired donors, with incorporation or reduction of molecular oxygen, 2-oxoglutarate as one donor, and incorporation of one atom each of oxygen into both donors // inferred from elect…	os.10477.1.s1_a_at
hormone metabolism.ethylene.synthesis-degradation	6.103	loc_os01g61610	gibberellin 20 oxidase 2, putative, expressed	0055114 // oxidation-reduction process // inferred from electronic annotation///0080167 // response to karrikin // inferred from electronic annotation		0005506 // iron ion binding // inferred from electronic annotation///0016491 // oxidoreductase activity // inferred from electronic annotation///0016706 // oxidoreductase activity, acting on paired donors, with incorporation or reduction of molecular oxygen, 2-oxoglutarate as one donor, and incorporation of one atom each of oxygen into both donors // inferred from electronic annotation	os.31778.2.s1_x_at
hormone metabolism.ethylene.synthesis-degradation	-5.254	loc_os05g11810	gibberellin 2-beta-dioxygenase 1, putative, expressed	0007186 // G-protein coupled receptor signaling pathway // inferred from electronic annotation///0042309 // homoiothermy // inferred from electronic annotation///0050826 // response to freezing // inferred from electronic annotation///0055114 // oxidation-reduction process // inferred from electronic annotation	0016021 // integral to membrane // inferred from electronic annotation	0004952 // dopamine neurotransmitter receptor activity // inferred from electronic annotation///0016491 // oxidoreductase activity // inferred from electronic annotation///0016706 // oxidoreductase activity, acting on paired donors, with incorporation or reduction of molecular oxygen, 2-oxoglutarate as one donor, and incorporation of one atom each of oxygen into both donors // inferred from elect…	os.10477.2.s1_x_at
hormone metabolism.ethylene.synthesis-degradation	4.965	loc_os01g61610	gibberellin 20 oxidase 2, putative, expressed	0055114 // oxidation-reduction process // inferred from electronic annotation///0080167 // response to karrikin // inferred from electronic annotation		0005506 // iron ion binding // inferred from electronic annotation///0016491 // oxidoreductase activity // inferred from electronic annotation///0016706 // oxidoreductase activity, acting on paired donors, with incorporation or reduction of molecular oxygen, 2-oxoglutarate as one donor, and incorporation of one atom each of oxygen into both donors // inferred from electronic annotation	os.31778.2.s1_at
hormone metabolism.ethylene.synthesis-degradation	6.209	loc_os01g61610	gibberellin 20 oxidase 2, putative, expressed	0055114 // oxidation-reduction process // inferred from electronic annotation///0080167 // response to karrikin // inferred from electronic annotation		0005506 // iron ion binding // inferred from electronic annotation///0016491 // oxidoreductase activity // inferred from electronic annotation///0016706 // oxidoreductase activity, acting on paired donors, with incorporation or reduction of molecular oxygen, 2-oxoglutarate as one donor, and incorporation of one atom each of oxygen into both donors // inferred from electronic annotation	os.31778.1.s1_x_at
hormone metabolism.ethylene.synthesis-degradation	-2.112	MULTIPLE HITS: loc_os04g49510,loc_os04g49520) loc_os04g49510: 12004.m09884 protein calcium-dependent protein kinase, isoform AK1, putative, expressedloc_os04g49520: 12004.m09885 protein pentatricopeptide repeat protein PPR868-14, putative, expressedloc_os04g49520: 12004.m09885 protein pentatricopeptide repeat protein PPR868-14, putative, expressed	MULTIPLE HITS: loc_os04g49510,loc_os04g49520) loc_os04g49510: 12004.m09884 protein calcium-dependent protein kinase, isoform AK1, putative, expressedloc_os04g49520: 12004.m09885 protein pentatricopeptide repeat protein PPR868-14, putative, expressedloc_os04g49520: 12004.m09885 protein pentatricopeptide repeat protein PPR868-14, putative, expressed				os.55596.1.s1_at
hormone metabolism.ethylene.synthesis-degradation	7.158	loc_os04g49194	naringenin,2-oxoglutarate 3-dioxygenase, putative, expressed	0055114 // oxidation-reduction process // inferred from electronic annotation		0005506 // iron ion binding // inferred from electronic annotation///0016491 // oxidoreductase activity // inferred from electronic annotation///0016706 // oxidoreductase activity, acting on paired donors, with incorporation or reduction of molecular oxygen, 2-oxoglutarate as one donor, and incorporation of one atom each of oxygen into both donors // inferred from electronic annotation	os.17316.1.s1_at
hormone metabolism.ethylene.synthesis-degradation	-4.175	loc_os05g11810	gibberellin 2-beta-dioxygenase 1, putative, expressed	0007186 // G-protein coupled receptor signaling pathway // inferred from electronic annotation///0042309 // homoiothermy // inferred from electronic annotation///0050826 // response to freezing // inferred from electronic annotation	0016021 // integral to membrane // inferred from electronic annotation	0004952 // dopamine neurotransmitter receptor activity // inferred from electronic annotation///0016491 // oxidoreductase activity // inferred from electronic annotation///0050825 // ice binding // inferred from electronic annotation	os.10477.1.s1_at
hormone metabolism.ethylene.synthesis-degradation	2.124	loc_os10g41020	flavonol synthase/flavanone 3-hydroxylase, putative, expressed	0055114 // oxidation-reduction process // inferred from electronic annotation		0005506 // iron ion binding // inferred from electronic annotation///0016491 // oxidoreductase activity // inferred from electronic annotation///0016706 // oxidoreductase activity, acting on paired donors, with incorporation or reduction of molecular oxygen, 2-oxoglutarate as one donor, and incorporation of one atom each of oxygen into both donors // inferred from electronic annotation	os.7510.1.s1_at
hormone metabolism.ethylene.synthesis-degradation.1-aminocyclopropane-1-carboxylate synthase	-2.281	loc_os06g03990	aminotransferase ACS12, putative, expressed	0006520 // cellular amino acid metabolic process // inferred from electronic annotation///0009058 // biosynthetic process // inferred from electronic annotation		0003824 // catalytic activity // inferred from electronic annotation///0004069 // L-aspartate:2-oxoglutarate aminotransferase activity // inferred from electronic annotation///0008793 // aromatic-amino-acid:2-oxoglutarate aminotransferase activity // inferred from electronic annotation///0016769 // transferase activity, transferring nitrogenous groups // inferred from electronic annotation///0016…	os.16220.1.a1_at
hormone metabolism.ethylene.synthesis-degradation.1-aminocyclopropane-1-carboxylate oxidase	4.183	loc_os03g63900	1-aminocyclopropane-1-carboxylate oxidase 2, putative, expressed	0055114 // oxidation-reduction process // inferred from electronic annotation		0005506 // iron ion binding // inferred from electronic annotation///0016491 // oxidoreductase activity // inferred from electronic annotation///0016706 // oxidoreductase activity, acting on paired donors, with incorporation or reduction of molecular oxygen, 2-oxoglutarate as one donor, and incorporation of one atom each of oxygen into both donors // inferred from electronic annotation	os.21024.1.s1_at
hormone metabolism.ethylene.synthesis-degradation.1-aminocyclopropane-1-carboxylate oxidase	-2.281	loc_os06g03990	aminotransferase ACS12, putative, expressed	0006520 // cellular amino acid metabolic process // inferred from electronic annotation///0009058 // biosynthetic process // inferred from electronic annotation		0003824 // catalytic activity // inferred from electronic annotation///0004069 // L-aspartate:2-oxoglutarate aminotransferase activity // inferred from electronic annotation///0008793 // aromatic-amino-acid:2-oxoglutarate aminotransferase activity // inferred from electronic annotation///0016769 // transferase activity, transferring nitrogenous groups // inferred from electronic annotation///0016…	os.16220.1.a1_at
hormone metabolism.ethylene.signal transduction	-2.079	loc_os07g22730	ethylene-responsive transcription factor 15, putative, expressed	0006351 // transcription, DNA-dependent // inferred from electronic annotation///0006355 // regulation of transcription, DNA-dependent // inferred from electronic annotation	0005634 // nucleus // inferred from electronic annotation	0003677 // DNA binding // inferred from electronic annotation///0003700 // sequence-specific DNA binding transcription factor activity // inferred from electronic annotation	os.30670.1.s1_at
hormone metabolism.ethylene.signal transduction	3.81	loc_os01g54890	ethylene-responsive transcription factor 2, putative, expressed	0006351 // transcription, DNA-dependent // inferred from electronic annotation///0006355 // regulation of transcription, DNA-dependent // inferred from electronic annotation///0042309 // homoiothermy // inferred from electronic annotation///0050826 // response to freezing // inferred from electronic annotation	0005634 // nucleus // inferred from electronic annotation	0003677 // DNA binding // inferred from electronic annotation///0003700 // sequence-specific DNA binding transcription factor activity // inferred from electronic annotation///0050825 // ice binding // inferred from electronic annotation	osaffx.21616.1.s1_s_at
hormone metabolism.ethylene.induced-regulated-responsive-activated	2.856	loc_os03g55220	helix-loop-helix DNA-binding, putative, expressed	0042309 // homoiothermy // inferred from electronic annotation///0050826 // response to freezing // inferred from electronic annotation	0005634 // nucleus // inferred from electronic annotation///0005634 // nucleus // inferred by curator	0003677 // DNA binding // inferred from electronic annotation///0046983 // protein dimerization activity // inferred from electronic annotation///0050825 // ice binding // inferred from electronic annotation	os.51847.2.s1_at
hormone metabolism.ethylene.induced-regulated-responsive-activated	2.002	loc_os03g55220	helix-loop-helix DNA-binding, putative, expressed	0042309 // homoiothermy // inferred from electronic annotation///0050826 // response to freezing // inferred from electronic annotation	0005634 // nucleus // inferred from electronic annotation///0005634 // nucleus // inferred by curator	0003677 // DNA binding // inferred from electronic annotation///0046983 // protein dimerization activity // inferred from electronic annotation///0050825 // ice binding // inferred from electronic annotation	os.51847.1.s1_x_at
hormone metabolism.gibberelin.synthesis-degradation.copalyl diphosphate synthase	3.169	loc_os02g17780	ent-kaurene synthase A, chloroplast precursor, putative, expressed	0008152 // metabolic process // inferred from electronic annotation///0009685 // gibberellin metabolic process // inferred by curator///0009686 // gibberellin biosynthetic process // inferred from electronic annotation///0051504 // diterpene phytoalexin precursor biosynthetic process pathway // inferred from mutant phenotype	0009507 // chloroplast // inferred from electronic annotation///0009536 // plastid // inferred from electronic annotation	0000287 // magnesium ion binding // inferred from electronic annotation///0009905 // ent-copalyl diphosphate synthase activity // inferred from electronic annotation///0010333 // terpene synthase activity // inferred from electronic annotation///0016829 // lyase activity // inferred from electronic annotation///0016853 // isomerase activity // inferred from electronic annotation///0046872 // meta…	os.16326.1.s1_at
hormone metabolism.gibberelin.synthesis-degradation.ent-kaurene synthase	2.765	loc_os04g10060	ent-kaurene synthase B, chloroplast precursor, putative, expressed	0006355 // regulation of transcription, DNA-dependent // inferred from electronic annotation///0006952 // defense response // inferred from electronic annotation///0008152 // metabolic process // inferred from electronic annotation///0009685 // gibberellin metabolic process // inferred by curator///0051501 // diterpene phytoalexin metabolic process // inferred by curator	0005634 // nucleus // inferred from electronic annotation///0009536 // plastid // inferred by curator	0000287 // magnesium ion binding // inferred from electronic annotation///0003677 // DNA binding // inferred from electronic annotation///0004879 // ligand-activated sequence-specific DNA binding RNA polymerase II transcription factor activity // inferred from electronic annotation///0009899 // ent-kaurene synthase activity // inferred by curator///0010333 // terpene synthase activity // inferred…	os.24822.1.a1_at
hormone metabolism.gibberelin.synthesis-degradation.GA20 oxidase	2.42	loc_os03g63970	gibberellin 20 oxidase 1, putative, expressed	0009639 // response to red or far red light // inferred from electronic annotation///0009685 // gibberellin metabolic process // inferred by curator///0009686 // gibberellin biosynthetic process // inferred from electronic annotation///0009739 // response to gibberellin stimulus // inferred from electronic annotation///0009826 // unidimensional cell growth // inferred from electronic annotation//…		0005506 // iron ion binding // inferred from electronic annotation///0016491 // oxidoreductase activity // inferred from electronic annotation///0016706 // oxidoreductase activity, acting on paired donors, with incorporation or reduction of molecular oxygen, 2-oxoglutarate as one donor, and incorporation of one atom each of oxygen into both donors // inferred from electronic annotation///0045544 …	os.48429.1.s1_at
hormone metabolism.gibberelin.synthesis-degradation.GA2 oxidase	-4.952	loc_os05g11810	gibberellin 2-beta-dioxygenase 1, putative, expressed	0007186 // G-protein coupled receptor signaling pathway // inferred from electronic annotation///0042309 // homoiothermy // inferred from electronic annotation///0050826 // response to freezing // inferred from electronic annotation///0055114 // oxidation-reduction process // inferred from electronic annotation	0016021 // integral to membrane // inferred from electronic annotation	0004952 // dopamine neurotransmitter receptor activity // inferred from electronic annotation///0016491 // oxidoreductase activity // inferred from electronic annotation///0016706 // oxidoreductase activity, acting on paired donors, with incorporation or reduction of molecular oxygen, 2-oxoglutarate as one donor, and incorporation of one atom each of oxygen into both donors // inferred from elect…	os.10477.1.s1_a_at
hormone metabolism.gibberelin.synthesis-degradation.GA2 oxidase	-5.254	loc_os05g11810	gibberellin 2-beta-dioxygenase 1, putative, expressed	0007186 // G-protein coupled receptor signaling pathway // inferred from electronic annotation///0042309 // homoiothermy // inferred from electronic annotation///0050826 // response to freezing // inferred from electronic annotation///0055114 // oxidation-reduction process // inferred from electronic annotation	0016021 // integral to membrane // inferred from electronic annotation	0004952 // dopamine neurotransmitter receptor activity // inferred from electronic annotation///0016491 // oxidoreductase activity // inferred from electronic annotation///0016706 // oxidoreductase activity, acting on paired donors, with incorporation or reduction of molecular oxygen, 2-oxoglutarate as one donor, and incorporation of one atom each of oxygen into both donors // inferred from elect…	os.10477.2.s1_x_at
hormone metabolism.gibberelin.synthesis-degradation.GA2 oxidase	-4.175	loc_os05g11810	gibberellin 2-beta-dioxygenase 1, putative, expressed	0007186 // G-protein coupled receptor signaling pathway // inferred from electronic annotation///0042309 // homoiothermy // inferred from electronic annotation///0050826 // response to freezing // inferred from electronic annotation	0016021 // integral to membrane // inferred from electronic annotation	0004952 // dopamine neurotransmitter receptor activity // inferred from electronic annotation///0016491 // oxidoreductase activity // inferred from electronic annotation///0050825 // ice binding // inferred from electronic annotation	os.10477.1.s1_at
hormone metabolism.jasmonate.synthesis-degradation.lipoxygenase	16.408	loc_os12g37260	lipoxygenase 2.1, chloroplast precursor, putative, expressed	0006633 // fatty acid biosynthetic process // inferred from electronic annotation///0008610 // lipid biosynthetic process // inferred from electronic annotation///0031408 // oxylipin biosynthetic process // inferred from electronic annotation///0055114 // oxidation-reduction process // inferred from electronic annotation	0009536 // plastid // inferred from reviewed computational analysis	0005506 // iron ion binding // inferred from electronic annotation///0005515 // protein binding // inferred from electronic annotation///0009055 // electron carrier activity // inferred from electronic annotation///0016165 // lipoxygenase activity // inferred from electronic annotation///0016491 // oxidoreductase activity // inferred from electronic annotation///0016702 // oxidoreductase activity…	os.15171.1.s1_s_at
hormone metabolism.jasmonate.synthesis-degradation.lipoxygenase	5.275	loc_os03g49260	lipoxygenase 1, putative, expressed	0006629 // lipid metabolic process // inferred from electronic annotation///0006631 // fatty acid metabolic process // inferred from electronic annotation///0006633 // fatty acid biosynthetic process // inferred from electronic annotation///0008610 // lipid biosynthetic process // inferred from electronic annotation///0009737 // response to abscisic acid stimulus // inferred from electronic annot…	0005737 // cytoplasm // inferred from electronic annotation///0009507 // chloroplast // inferred from electronic annotation	0005506 // iron ion binding // inferred from electronic annotation///0009055 // electron carrier activity // inferred from electronic annotation///0016165 // lipoxygenase activity // inferred from electronic annotation///0016491 // oxidoreductase activity // inferred from electronic annotation///0016702 // oxidoreductase activity, acting on single donors with incorporation of molecular oxygen, in…	os.18598.1.s1_at
hormone metabolism.jasmonate.synthesis-degradation.lipoxygenase	11.723	loc_os03g52860	lipoxygenase 2, putative, expressed	0006629 // lipid metabolic process // inferred from electronic annotation///0006631 // fatty acid metabolic process // inferred from electronic annotation///0006633 // fatty acid biosynthetic process // inferred from electronic annotation///0008610 // lipid biosynthetic process // inferred from electronic annotation///0009607 // response to biotic stimulus // inferred from direct assay///0009611 …	0005737 // cytoplasm // inferred from electronic annotation///0005737 // cytoplasm // inferred from direct assay///0005737 // cytoplasm // inferred from mutant phenotype///0009507 // chloroplast // inferred from electronic annotation	0005506 // iron ion binding // inferred from electronic annotation///0009055 // electron carrier activity // inferred from electronic annotation///0016165 // lipoxygenase activity // inferred from electronic annotation///0016165 // lipoxygenase activity // inferred from direct assay///0016165 // lipoxygenase activity // inferred from sequence or structural similarity///0016491 // oxidoreductase a…	os.53604.1.s1_at
hormone metabolism.jasmonate.synthesis-degradation.lipoxygenase	2.464	loc_os12g37260	lipoxygenase 2.1, chloroplast precursor, putative, expressed	0006633 // fatty acid biosynthetic process // inferred from electronic annotation///0008610 // lipid biosynthetic process // inferred from electronic annotation///0031408 // oxylipin biosynthetic process // inferred from electronic annotation///0055114 // oxidation-reduction process // inferred from electronic annotation	0009536 // plastid // inferred from reviewed computational analysis	0005506 // iron ion binding // inferred from electronic annotation///0009055 // electron carrier activity // inferred from electronic annotation///0016165 // lipoxygenase activity // inferred from electronic annotation///0016491 // oxidoreductase activity // inferred from electronic annotation///0016702 // oxidoreductase activity, acting on single donors with incorporation of molecular oxygen, in…	os.405.1.s1_a_at
hormone metabolism.jasmonate.synthesis-degradation.allene oxidase synthase	6.026	loc_os02g12690	cytochrome P450 74A4, putative, expressed	0006629 // lipid metabolic process // inferred from electronic annotation///0006631 // fatty acid metabolic process // inferred from electronic annotation///0006633 // fatty acid biosynthetic process // inferred from electronic annotation///0008610 // lipid biosynthetic process // inferred from electronic annotation///0009611 // response to wounding // inferred from electronic annotation///000962…	0005739 // mitochondrion // inferred from electronic annotation///0009507 // chloroplast // inferred from electronic annotation///0009535 // chloroplast thylakoid membrane // inferred from electronic annotation///0009579 // thylakoid // inferred from electronic annotation///0009941 // chloroplast envelope // inferred from electronic annotation///0010287 // plastoglobule // inferred from electroni…	0004497 // monooxygenase activity // inferred from electronic annotation///0005506 // iron ion binding // inferred from electronic annotation///0009055 // electron carrier activity // inferred from electronic annotation///0009978 // allene oxide synthase activity // inferred from electronic annotation///0016705 // oxidoreductase activity, acting on paired donors, with incorporation or reduction o…	os.7087.1.s1_at
hormone metabolism.jasmonate.synthesis-degradation.allene oxidase synthase	-2.298	loc_os03g55800	cytochrome P450 74A1, chloroplast precursor, putative, expressed	0006629 // lipid metabolic process // inferred from electronic annotation///0006631 // fatty acid metabolic process // inferred from electronic annotation///0006633 // fatty acid biosynthetic process // inferred from electronic annotation///0008610 // lipid biosynthetic process // inferred from electronic annotation///0009611 // response to wounding // inferred from electronic annotation///000962…	0005739 // mitochondrion // inferred from electronic annotation///0009507 // chloroplast // inferred from electronic annotation///0009535 // chloroplast thylakoid membrane // inferred from electronic annotation///0009536 // plastid // inferred from reviewed computational analysis///0009579 // thylakoid // inferred from electronic annotation///0009941 // chloroplast envelope // inferred from elect…	0004497 // monooxygenase activity // inferred from electronic annotation///0005506 // iron ion binding // inferred from electronic annotation///0009055 // electron carrier activity // inferred from electronic annotation///0009978 // allene oxide synthase activity // inferred from electronic annotation///0016705 // oxidoreductase activity, acting on paired donors, with incorporation or reduction o…	os.8266.1.a1_at
hormone metabolism.jasmonate.synthesis-degradation.12-Oxo-PDA-reductase	2.439	loc_os06g11210	12-oxophytodienoate reductase 2, putative, expressed	0006629 // lipid metabolic process // inferred from electronic annotation///0006631 // fatty acid metabolic process // inferred from electronic annotation///0006633 // fatty acid biosynthetic process // inferred from electronic annotation///0008152 // metabolic process // inferred from electronic annotation///0031408 // oxylipin biosynthetic process // inferred from electronic annotation///005511…		0003824 // catalytic activity // inferred from electronic annotation///0010181 // FMN binding // inferred from electronic annotation///0016491 // oxidoreductase activity // inferred from electronic annotation	os.47914.1.s1_at
hormone metabolism.jasmonate.synthesis-degradation.12-Oxo-PDA-reductase	5.41	MULTIPLE HITS: loc_os06g11290,loc_os06g11280) loc_os06g11290: 12006.m05846 protein 12-oxophytodienoate reductase 2, putative, expressedloc_os06g11280: 12006.m05845 protein 12-oxophytodienoate reductase 2, putative, expressed	MULTIPLE HITS: loc_os06g11290,loc_os06g11280) loc_os06g11290: 12006.m05846 protein 12-oxophytodienoate reductase 2, putative, expressedloc_os06g11280: 12006.m05845 protein 12-oxophytodienoate reductase 2, putative, expressed	0006629 // lipid metabolic process // inferred from electronic annotation///0006631 // fatty acid metabolic process // inferred from electronic annotation///0006633 // fatty acid biosynthetic process // inferred from electronic annotation///0006950 // response to stress // traceable author statement///0006952 // defense response // traceable author statement///0008152 // metabolic process // infe…		0003824 // catalytic activity // inferred from electronic annotation///0010181 // FMN binding // inferred from electronic annotation///0016491 // oxidoreductase activity // inferred from electronic annotation///0016629 // 12-oxophytodienoate reductase activity // inferred from expression pattern///0016629 // 12-oxophytodienoate reductase activity // inferred from direct assay///0016629 // 12-oxop…	os.8778.1.s1_a_at
hormone metabolism.jasmonate.synthesis-degradation.12-Oxo-PDA-reductase	2.168	loc_os06g11240	12-oxophytodienoate reductase 2, putative, expressed	0006629 // lipid metabolic process // inferred from electronic annotation///0006631 // fatty acid metabolic process // inferred from electronic annotation///0006633 // fatty acid biosynthetic process // inferred from electronic annotation///0008152 // metabolic process // inferred from electronic annotation///0031408 // oxylipin biosynthetic process // inferred from electronic annotation///005511…		0003824 // catalytic activity // inferred from electronic annotation///0010181 // FMN binding // inferred from electronic annotation///0016491 // oxidoreductase activity // inferred from electronic annotation	os.11914.1.s1_at
hormone metabolism.salicylic acid.synthesis-degradation	2.521	loc_os11g15040	benzoate carboxyl methyltransferase, putative, expressed	0032259 // methylation // inferred from electronic annotation		0008168 // methyltransferase activity // inferred from electronic annotation///0016740 // transferase activity // inferred from electronic annotation	os.17356.1.a1_a_at
hormone metabolism.salicylic acid.synthesis-degradation	3.325	loc_os06g13560	benzoate carboxyl methyltransferase, putative, expressed	0032259 // methylation // inferred from electronic annotation		0008168 // methyltransferase activity // inferred from electronic annotation///0016740 // transferase activity // inferred from electronic annotation	os.11831.1.s1_at
hormone metabolism.salicylic acid.synthesis-degradation	2.606	loc_os06g20960	jasmonate O-methyltransferase, putative	0032259 // methylation // inferred from electronic annotation		0008168 // methyltransferase activity // inferred from electronic annotation	osaffx.15530.1.s1_at

## Sheet: redox
Metabolic Pathway	Fold change RPI/RPUI	Gene locus id	Protein name and function	GO Biological Process	GO Cellular Component	GO Molecular Function	Affymetrix probe id
redox.thioredoxin	2.285	loc_os06g11740)	OsAPRL2 - Oryza sativa adenosine 5'-phosphosulfate reductase-like, expressed	0045454 // cell redox homeostasis // inferred from electronic annotation	0016020 // membrane // inferred from electronic annotation///0016021 // integral to membrane // inferred from electronic annotation	0016853 // isomerase activity // inferred from electronic annotation	os.23073.1.s1_at
redox.thioredoxin	-2.108	loc_os11g32500)	rubredoxin family protein, expressed		0009536 // plastid // inferred from reviewed computational analysis	0005506 // iron ion binding // inferred from electronic annotation///0009055 // electron carrier activity // inferred from electronic annotation///0046872 // metal ion binding // inferred from electronic annotation	os.14791.1.s1_at
redox.thioredoxin	-2.085	loc_os04g35600)	OsPDIL1-2 - Oryza sativa protein disulfide isomerase, expressed	0006457 // protein folding // inferred from electronic annotation///0006662 // glycerol ether metabolic process // inferred from electronic annotation///0009306 // protein secretion // inferred from electronic annotation///0009651 // response to salt stress // inferred from electronic annotation///0009790 // embryo development // inferred from electronic annotation///0010043 // response to zinc i…	0000326 // protein storage vacuole // inferred from electronic annotation///0000327 // lytic vacuole within protein storage vacuole // inferred from electronic annotation///0005773 // vacuole // inferred from electronic annotation///0005783 // endoplasmic reticulum // inferred from electronic annotation///0005788 // endoplasmic reticulum lumen // inferred from electronic annotation///0005886 // p…	0003756 // protein disulfide isomerase activity // inferred from electronic annotation///0009055 // electron carrier activity // inferred from electronic annotation///0015035 // protein disulfide oxidoreductase activity // inferred from electronic annotation///0016853 // isomerase activity // inferred from electronic annotation	os.53966.1.s1_at
redox.ascorbate and glutathione	2.068	loc_os02g42890)	cytochrome b561, putative, expressed	0007186 // G-protein coupled receptor signaling pathway // inferred from electronic annotation///0055114 // oxidation-reduction process // inferred from electronic annotation	0005739 // mitochondrion // inferred from reviewed computational analysis///0005773 // vacuole // inferred from electronic annotation///0009507 // chloroplast // inferred from electronic annotation///0016020 // membrane // inferred from electronic annotation///0016021 // integral to membrane // inferred from electronic annotation	0004930 // G-protein coupled receptor activity // inferred from electronic annotation///0016491 // oxidoreductase activity // inferred from electronic annotation///0046872 // metal ion binding // inferred from electronic annotation	os.51361.1.s1_at
redox.ascorbate and glutathione	2.135	loc_os08g44340)	monodehydroascorbate reductase, putative, expressed	0006813 // potassium ion transport // inferred from electronic annotation///0045454 // cell redox homeostasis // inferred from electronic annotation///0055114 // oxidation-reduction process // inferred from electronic annotation		0008324 // cation transmembrane transporter activity // inferred from electronic annotation///0009055 // electron carrier activity // inferred from electronic annotation///0016491 // oxidoreductase activity // inferred from electronic annotation///0016656 // monodehydroascorbate reductase NADH) activity // inferred from electronic annotation///0050660 // flavin adenine dinucleotide binding // inf…	os.9749.1.s1_at
redox.ascorbate and glutathione.ascorbate	2.758	loc_os09g36750	L-ascorbate peroxidase 4, putative, expressed	0006979 // response to oxidative stress // inferred from electronic annotation///0055114 // oxidation-reduction process // inferred from electronic annotation		0004601 // peroxidase activity // inferred from electronic annotation///0020037 // heme binding // inferred from electronic annotation	os.55638.1.s1_at
redox.ascorbate and glutathione.ascorbate	6.21	MULTIPLE HITS: loc_os06g37150,loc_os06g37160) loc_os06g37150: 12006.m08250 protein L-ascorbate oxidase precursor, putative, expressedloc_os06g37160: 12006.m08251 protein transmembrane 9 superfamily protein member 4, putative, expressed	MULTIPLE HITS: loc_os06g37150,loc_os06g37160) loc_os06g37150: 12006.m08250 protein L-ascorbate oxidase precursor, putative, expressedloc_os06g37160: 12006.m08251 protein transmembrane 9 superfamily protein member 4, putative, expressed	0042309 // homoiothermy // inferred from electronic annotation///0050826 // response to freezing // inferred from electronic annotation///0055114 // oxidation-reduction process // inferred from electronic annotation	0005576 // extracellular region // inferred from electronic annotation///0005618 // cell wall // inferred from electronic annotation///0009505 // plant-type cell wall // inferred from electronic annotation	0005507 // copper ion binding // inferred from electronic annotation///0008447 // L-ascorbate oxidase activity // inferred from electronic annotation///0016491 // oxidoreductase activity // inferred from electronic annotation///0046872 // metal ion binding // inferred from electronic annotation///0050825 // ice binding // inferred from electronic annotation	os.49627.1.s1_at
redox.ascorbate and glutathione.ascorbate	2.201	loc_os09g36750	L-ascorbate peroxidase 4, putative, expressed	0006979 // response to oxidative stress // inferred from electronic annotation///0055114 // oxidation-reduction process // inferred from electronic annotation	0005739 // mitochondrion // inferred from electronic annotation///0005773 // vacuole // inferred from electronic annotation///0005777 // peroxisome // inferred from electronic annotation///0005886 // plasma membrane // inferred from electronic annotation///0009507 // chloroplast // inferred from electronic annotation///0009941 // chloroplast envelope // inferred from electronic annotation	0004601 // peroxidase activity // inferred from electronic annotation///0020037 // heme binding // inferred from electronic annotation	osaffx.30157.1.s1_s_at
redox.glutaredoxins	-3.482	loc_os04g33680	electron transporter, putative, expressed	0045454 // cell redox homeostasis // inferred from electronic annotation///0048653 // anther development // inferred from electronic annotation	0009506 // plasmodesma // inferred from electronic annotation	0009055 // electron carrier activity // inferred from electronic annotation///0015035 // protein disulfide oxidoreductase activity // inferred from electronic annotation	os.47985.1.s1_at
redox.glutaredoxins	5.054	MULTIPLE HITS: loc_os01g27140,loc_os01g26912) loc_os01g27140: 12001.m09165 protein glutaredoxin, putative, expressedloc_os01g26912: 12001.m09141 protein OsGrx_C7.2 - glutaredoxin subgroup III, expressed	MULTIPLE HITS: loc_os01g27140,loc_os01g26912) loc_os01g27140: 12001.m09165 protein glutaredoxin, putative, expressedloc_os01g26912: 12001.m09141 protein OsGrx_C7.2 - glutaredoxin subgroup III, expressed	0045454 // cell redox homeostasis // inferred from electronic annotation///0055114 // oxidation-reduction process // inferred from electronic annotation	0005737 // cytoplasm // inferred from electronic annotation	0009055 // electron carrier activity // inferred from electronic annotation///0015035 // protein disulfide oxidoreductase activity // inferred from electronic annotation	os.31088.1.s1_at
redox.glutaredoxins	4.286	loc_os11g43520	OsGrx_C17 - glutaredoxin subgroup III, expressed	0006810 // transport // inferred from electronic annotation///0022900 // electron transport chain // inferred from electronic annotation///0045454 // cell redox homeostasis // inferred from electronic annotation///0055114 // oxidation-reduction process // inferred from electronic annotation	0005634 // nucleus // inferred from electronic annotation///0005737 // cytoplasm // inferred from electronic annotation///0016023 // cytoplasmic membrane-bounded vesicle // inferred from reviewed computational analysis	0009055 // electron carrier activity // inferred from electronic annotation///0015035 // protein disulfide oxidoreductase activity // inferred from electronic annotation	os.55402.1.s1_at
redox.peroxiredoxin	-2.03	loc_os06g09610	peroxiredoxin bcp, putative, expressed	0045454 // cell redox homeostasis // inferred from electronic annotation///0055114 // oxidation-reduction process // inferred from electronic annotation	0009507 // chloroplast // inferred from electronic annotation///0009533 // chloroplast stromal thylakoid // inferred from electronic annotation///0009534 // chloroplast thylakoid // inferred from electronic annotation///0009535 // chloroplast thylakoid membrane // inferred from electronic annotation///0009536 // plastid // inferred from electronic annotation///0009579 // thylakoid // inferred fro…	0004601 // peroxidase activity // inferred from electronic annotation///0016209 // antioxidant activity // inferred from electronic annotation///0016491 // oxidoreductase activity // inferred from electronic annotation///0051920 // peroxiredoxin activity // inferred from electronic annotation	os.22674.1.s1_at
redox.peroxiredoxin	4.414	loc_os07g44440	peroxiredoxin, putative, expressed	0055114 // oxidation-reduction process // inferred from electronic annotation	0005634 // nucleus // inferred from electronic annotation	0004601 // peroxidase activity // inferred from electronic annotation///0016209 // antioxidant activity // inferred from electronic annotation///0016491 // oxidoreductase activity // inferred from electronic annotation///0051920 // peroxiredoxin activity // inferred from electronic annotation	os.11218.1.s1_at
redox.peroxiredoxin	-4.532	loc_os02g09940	peroxiredoxin-5, mitochondrial precursor, putative, expressed	0042742 // defense response to bacterium // inferred from electronic annotation///0045454 // cell redox homeostasis // inferred from electronic annotation///0055114 // oxidation-reduction process // inferred from electronic annotation	0009505 // plant-type cell wall // inferred from electronic annotation///0009507 // chloroplast // inferred from electronic annotation///0009536 // plastid // inferred from electronic annotation///0009570 // chloroplast stroma // inferred from electronic annotation///0009579 // thylakoid // inferred from electronic annotation	0004601 // peroxidase activity // inferred from electronic annotation///0016209 // antioxidant activity // inferred from electronic annotation///0016491 // oxidoreductase activity // inferred from electronic annotation///0051920 // peroxiredoxin activity // inferred from electronic annotation	os.4251.1.s1_at

## Sheet: Cell organization
Metabolic Pathway	Fold change RPI/RPUI	Gene locus id	Protein name and function	GO Biological Process	GO Cellular Component	GO Molecular Function	Affymetrix probe id
cell.division	-2.458	loc_os04g37960	expressed protein				osaffx.14182.1.s1_at
cell.division	-2.112	loc_os04g41300	ribosome recycling factor, putative, expressed	0006412 // translation // inferred from electronic annotation///0006626 // protein targeting to mitochondrion // inferred from electronic annotation///0019408 // dolichol biosynthetic process // inferred from electronic annotation	0005739 // mitochondrion // inferred from electronic annotation		os.17994.1.s1_at
cell.division	4.224	loc_os12g04980	meiotic recombination protein DMC1, putative, expressed	0000707 // meiotic DNA recombinase assembly // inferred from mutant phenotype///0000724 // double-strand break repair via homologous recombination // inferred from mutant phenotype///0000733 // DNA strand renaturation // inferred from mutant phenotype///0006259 // DNA metabolic process // inferred from electronic annotation///0006281 // DNA repair // inferred from mutant phenotype///0006310 // DN…	0005634 // nucleus // inferred from electronic annotation	0000166 // nucleotide binding // inferred from electronic annotation///0003677 // DNA binding // inferred from electronic annotation///0003684 // damaged DNA binding // inferred from mutant phenotype///0003899 // DNA-directed RNA polymerase activity // inferred from electronic annotation///0005515 // protein binding // inferred from electronic annotation///0005524 // ATP binding // inferred from …	os.13051.1.s1_at
cell.division	-3.512	loc_os05g50360	anaphase-promoting complex subunit 10, putative, expressed	0007276 // gamete generation // inferred from electronic annotation///0008283 // cell proliferation // inferred from electronic annotation///0010087 // phloem or xylem histogenesis // inferred from electronic annotation///0030071 // regulation of mitotic metaphase/anaphase transition // inferred from electronic annotation///0031145 // anaphase-promoting complex-dependent proteasomal ubiquitin-dep…	0005680 // anaphase-promoting complex // inferred from electronic annotation///0016604 // nuclear body // inferred from electronic annotation	0005515 // protein binding // inferred from electronic annotation	os.2307.1.s1_at
cell.division	-5.461	loc_os01g63710	cell division control protein 6, putative, expressed	0051301 // cell division // inferred from electronic annotation	0005739 // mitochondrion // inferred from reviewed computational analysis	0000166 // nucleotide binding // inferred from electronic annotation///0005524 // ATP binding // inferred from electronic annotation///0017111 // nucleoside-triphosphatase activity // inferred from electronic annotation	os.27265.1.s1_s_at
cell.division	-2.051	loc_os03g13370	cell division cycle protein 16, putative, expressed	0000278 // mitotic cell cycle // inferred from electronic annotation///0000280 // nuclear division // inferred from electronic annotation///0000724 // double-strand break repair via homologous recombination // inferred from electronic annotation///0000911 // cytokinesis by cell plate formation // inferred from electronic annotation///0006260 // DNA replication // inferred from electronic annotati…	0005794 // Golgi apparatus // inferred from electronic annotation///0005886 // plasma membrane // inferred from electronic annotation///0009505 // plant-type cell wall // inferred from electronic annotation///0016021 // integral to membrane // inferred from electronic annotation	0005484 // SNAP receptor activity // inferred from electronic annotation///0005488 // binding // inferred from electronic annotation///0005515 // protein binding // inferred from electronic annotation///0016491 // oxidoreductase activity // inferred from electronic annotation	osaffx.25081.1.s1_at
cell.division	-2.139	loc_os04g56970	cell division protein ftsZ homolog, chloroplast precursor, putative, expressed	0006184 // GTP catabolic process // inferred from electronic annotation///0007017 // microtubule-based process // inferred from electronic annotation///0009220 // pyrimidine ribonucleotide biosynthetic process // inferred from electronic annotation///0009637 // response to blue light // inferred from electronic annotation///0009658 // chloroplast organization // inferred from electronic annotatio…	0005737 // cytoplasm // inferred from electronic annotation///0005874 // microtubule // inferred from electronic annotation///0009507 // chloroplast // inferred from electronic annotation///0009535 // chloroplast thylakoid membrane // inferred from electronic annotation///0009570 // chloroplast stroma // inferred from electronic annotation///0043234 // protein complex // inferred from electronic …	0000166 // nucleotide binding // inferred from electronic annotation///0003924 // GTPase activity // inferred from electronic annotation///0005198 // structural molecule activity // inferred from electronic annotation///0005525 // GTP binding // inferred from electronic annotation///0042802 // identical protein binding // inferred from electronic annotation///0043621 // protein self-association /…	os.12173.1.s1_at
cell.division	-4.181	loc_os04g40940	mitotic spindle checkpoint protein MAD2, putative, expressed	0007067 // mitosis // inferred from electronic annotation///0007094 // mitotic spindle assembly checkpoint // inferred from electronic annotation///0007346 // regulation of mitotic cell cycle // inferred from electronic annotation///0008283 // cell proliferation // inferred from electronic annotation///0016572 // histone phosphorylation // inferred from electronic annotation///0042023 // DNA endo…	0000776 // kinetochore // inferred from electronic annotation///0005635 // nuclear envelope // inferred from electronic annotation///0005737 // cytoplasm // inferred from electronic annotation///0010369 // chromocenter // inferred from electronic annotation	0003677 // DNA binding // inferred from electronic annotation	os.6028.1.s1_at
cell.division	-2.777	loc_os05g41750	ATSMC3, putative, expressed	0000911 // cytokinesis by cell plate formation // inferred from electronic annotation///0006260 // DNA replication // inferred from electronic annotation///0006270 // DNA replication initiation // inferred from electronic annotation///0006275 // regulation of DNA replication // inferred from electronic annotation///0006281 // DNA repair // inferred from electronic annotation///0006306 // DNA meth…	0005634 // nucleus // inferred from electronic annotation///0005694 // chromosome // inferred from electronic annotation	0005215 // transporter activity // inferred from electronic annotation///0005515 // protein binding // inferred from electronic annotation///0005524 // ATP binding // inferred from electronic annotation	os.19862.1.s1_at
cell.division	-2.202	loc_os03g44530	expressed protein	0006184 // GTP catabolic process // ---///0042254 // ribosome biogenesis // ---	0005622 // intracellular // inferred from electronic annotation///0005829 // cytosol // ---	0003924 // GTPase activity // ---///0005525 // GTP binding // inferred from electronic annotation	os.54360.1.s1_at
cell.division	-3.772	loc_os11g03430	cell division control protein 45, putative, expressed	0006270 // DNA replication initiation // inferred from electronic annotation///0006279 // premeiotic DNA replication // inferred from electronic annotation///0008152 // metabolic process // inferred from electronic annotation///0042309 // homoiothermy // inferred from electronic annotation///0048229 // gametophyte development // inferred from electronic annotation///0050826 // response to freezin…		0003824 // catalytic activity // inferred from electronic annotation///0005488 // binding // inferred from electronic annotation///0050825 // ice binding // inferred from electronic annotation	os.54171.1.s1_at
cell.division	-2.576	loc_os05g37160	cell division protein ftsZ, putative, expressed	0006184 // GTP catabolic process // inferred from electronic annotation///0010020 // chloroplast fission // inferred from electronic annotation///0051258 // protein polymerization // inferred from electronic annotation///0051301 // cell division // inferred from electronic annotation	0005737 // cytoplasm // inferred from electronic annotation///0009507 // chloroplast // inferred from electronic annotation///0009570 // chloroplast stroma // inferred from electronic annotation///0016020 // membrane // inferred from electronic annotation///0043234 // protein complex // inferred from electronic annotation	0000166 // nucleotide binding // inferred from electronic annotation///0003924 // GTPase activity // inferred from electronic annotation///0005525 // GTP binding // inferred from electronic annotation///0042802 // identical protein binding // inferred from electronic annotation	os.17765.1.a1_at
cell.division	2.52	loc_os12g18650	HECT domain and RCC1-like domain-containing protein 2, putative, expressed			0008536 // Ran GTPase binding // inferred from electronic annotation	os.11875.1.s1_a_at
cell.division	-2.024	loc_os04g56720	RCC2, putative, expressed			0003677 // DNA binding // inferred from electronic annotation///0008536 // Ran GTPase binding // inferred from electronic annotation	os.18550.1.s1_at
cell.division	-4.82	loc_os12g03130	CDC45-related protein, putative, expressed	0006270 // DNA replication initiation // inferred from electronic annotation///0006279 // premeiotic DNA replication // inferred from electronic annotation///0008152 // metabolic process // inferred from electronic annotation///0042309 // homoiothermy // inferred from electronic annotation///0048229 // gametophyte development // inferred from electronic annotation///0050826 // response to freezin…		0003824 // catalytic activity // inferred from electronic annotation///0005488 // binding // inferred from electronic annotation///0050825 // ice binding // inferred from electronic annotation	os.48443.1.s1_at
cell.division	-2.689	loc_os03g55140	nucleotide binding protein, putative, expressed		0005739 // mitochondrion // inferred from reviewed computational analysis///0080008 // Cul4-RING ubiquitin ligase complex // inferred from electronic annotation	0000166 // nucleotide binding // inferred from electronic annotation	os.54730.1.s1_at
cell.division	-2.865	loc_os08g42600	retinoblastoma-related 3, putative, expressed	0000082 // G1/S transition of mitotic cell cycle // inferred from electronic annotation///0001558 // regulation of cell growth // inferred from electronic annotation///0001708 // cell fate specification // inferred from electronic annotation///0006349 // regulation of gene expression by genetic imprinting // inferred from electronic annotation///0006351 // transcription, DNA-dependent // inferred…	0005634 // nucleus // inferred from electronic annotation///0005829 // cytosol // inferred from electronic annotation		os.40106.1.a1_s_at
cell.cycle	-3.092	loc_os01g59120	cyclin IaZm, putative, expressed	0000079 // regulation of cyclin-dependent protein serine/threonine kinase activity // inferred from electronic annotation///0001558 // regulation of cell growth // inferred from electronic annotation///0007049 // cell cycle // inferred from electronic annotation///0010332 // response to gamma radiation // inferred from electronic annotation///0051301 // cell division // inferred from electronic a…	0005634 // nucleus // inferred from electronic annotation///0005737 // cytoplasm // inferred from electronic annotation	0019901 // protein kinase binding // inferred from electronic annotation	os.11347.1.s1_at
cell.cycle	-4.556	loc_os06g51110	cyclin IIIZm, putative, expressed	0000079 // regulation of cyclin-dependent protein serine/threonine kinase activity // inferred from electronic annotation///0007049 // cell cycle // inferred from electronic annotation///0007067 // mitosis // inferred from electronic annotation///0051301 // cell division // inferred from electronic annotation///0051726 // regulation of cell cycle // inferred from electronic annotation	0005634 // nucleus // inferred from electronic annotation	0019901 // protein kinase binding // inferred from electronic annotation	os.2693.1.s1_x_at
cell.cycle	-3.984	loc_os03g41100	cyclin-A2, putative, expressed	0000079 // regulation of cyclin-dependent protein serine/threonine kinase activity // inferred from electronic annotation///0007049 // cell cycle // inferred from electronic annotation///0051301 // cell division // inferred from electronic annotation///0051726 // regulation of cell cycle // inferred from electronic annotation	0005634 // nucleus // inferred from electronic annotation///0005737 // cytoplasm // inferred from electronic annotation	0019901 // protein kinase binding // inferred from electronic annotation	osaffx.25463.1.s1_at
cell.cycle	-3.521	loc_os06g11410	cyclin delta-2, putative, expressed	0007049 // cell cycle // inferred from electronic annotation///0051301 // cell division // inferred from electronic annotation	0005634 // nucleus // inferred from electronic annotation		os.14184.1.s1_at
cell.cycle	-3.89	loc_os06g51110	cyclin IIIZm, putative, expressed	0000079 // regulation of cyclin-dependent protein serine/threonine kinase activity // inferred from electronic annotation///0007049 // cell cycle // inferred from electronic annotation///0007067 // mitosis // inferred from electronic annotation///0051301 // cell division // inferred from electronic annotation///0051726 // regulation of cell cycle // inferred from electronic annotation	0005634 // nucleus // inferred from electronic annotation	0019901 // protein kinase binding // inferred from electronic annotation	os.2693.2.s1_at
cell.cycle	-2.936	loc_os07g37010	CYCD6, putative, expressed	0000278 // mitotic cell cycle // inferred from electronic annotation///0007049 // cell cycle // inferred from electronic annotation///0010440 // stomatal lineage progression // inferred from electronic annotation///0042023 // DNA endoreduplication // inferred from electronic annotation///0045736 // negative regulation of cyclin-dependent protein serine/threonine kinase activity // inferred from e…	0005634 // nucleus // inferred from electronic annotation	0004693 // cyclin-dependent protein serine/threonine kinase activity // inferred from electronic annotation	os.50582.1.s1_at
cell.cycle	-3.265	loc_os04g47580	cyclin B2, putative, expressed	0000079 // regulation of cyclin-dependent protein serine/threonine kinase activity // inferred from electronic annotation///0006352 // DNA-dependent transcription, initiation // inferred from electronic annotation///0006355 // regulation of transcription, DNA-dependent // inferred from electronic annotation///0007049 // cell cycle // inferred from electronic annotation///0007067 // mitosis // inf…	0005634 // nucleus // inferred from electronic annotation///0005667 // transcription factor complex // inferred from electronic annotation	0008270 // zinc ion binding // inferred from electronic annotation///0019901 // protein kinase binding // inferred from electronic annotation	os.9246.1.s1_at
cell.cycle	-2.586	loc_os09g02360	cyclin delta-3, putative, expressed	0007049 // cell cycle // inferred from electronic annotation///0051301 // cell division // inferred from electronic annotation			os.47738.1.s1_at
cell.cycle	-2.186	loc_os08g37390	cyclin delta-2, putative, expressed	0000079 // regulation of cyclin-dependent protein serine/threonine kinase activity // inferred from electronic annotation///0007049 // cell cycle // inferred from electronic annotation///0051301 // cell division // inferred from electronic annotation///0051726 // regulation of cell cycle // inferred from electronic annotation	0005634 // nucleus // inferred from electronic annotation	0019901 // protein kinase binding // inferred from electronic annotation	os.47947.1.a1_at
cell.cycle	-2.892	loc_os04g46660	cyclin-dependent protein kinase, putative, expressed	0000079 // regulation of cyclin-dependent protein serine/threonine kinase activity // inferred from electronic annotation///0007049 // cell cycle // inferred from electronic annotation///0051301 // cell division // inferred from electronic annotation		0019901 // protein kinase binding // inferred from electronic annotation	os.51142.1.s1_at
cell.cycle	-3.429	loc_os12g39830	cyclin delta-3, putative, expressed	0007049 // cell cycle // inferred from electronic annotation///0042309 // homoiothermy // inferred from electronic annotation///0050826 // response to freezing // inferred from electronic annotation///0051301 // cell division // inferred from electronic annotation	0005634 // nucleus // inferred from electronic annotation	0050825 // ice binding // inferred from electronic annotation	os.51953.1.s1_at
cell.cycle	-3.179	MULTIPLE HITS: loc_os02g54170,loc_os02g54280) loc_os02g54170: 12002.m10446 protein protein BRUSHY 1, putative, expressedloc_os02g54280: 12002.m10457 protein retrotransposon protein, putative, unclassified, expressed	MULTIPLE HITS: (loc_os02g54170,loc_os02g54280) loc_os02g54170: 12002.m10446 protein protein BRUSHY 1, putative, expressedloc_os02g54280: 12002.m10457 protein retrotransposon protein, putative, unclassified, expressed				osaffx.24863.1.s1_x_at
cell.cycle	-2.062	loc_os08g36490	HEC/Ndc80p family protein, expressed	0000911 // cytokinesis by cell plate formation // inferred from electronic annotation///0006260 // DNA replication // inferred from electronic annotation///0006306 // DNA methylation // inferred from electronic annotation///0007067 // mitosis // inferred from electronic annotation///0007129 // synapsis // inferred from electronic annotation///0007131 // reciprocal meiotic recombination // inferre…	0016021 // integral to membrane // inferred from electronic annotation	0016492 // G-protein coupled neurotensin receptor activity // inferred from electronic annotation	osaffx.29558.1.s1_x_at
cell.cycle	-5.25	loc_os02g54170	BRUSHY 1, putative, expressed				os.51970.1.s1_at
cell.cycle	-2.81	loc_os12g39210	cyclin-A2, putative, expressed	0000079 // regulation of cyclin-dependent protein serine/threonine kinase activity // inferred from electronic annotation///0007049 // cell cycle // inferred from electronic annotation///0051301 // cell division // inferred from electronic annotation///0051726 // regulation of cell cycle // inferred from electronic annotation	0005634 // nucleus // inferred from electronic annotation///0005737 // cytoplasm // inferred from electronic annotation///0009536 // plastid // inferred from reviewed computational analysis	0019901 // protein kinase binding // inferred from electronic annotation	os.57113.1.s1_at
cell.cycle	-3.983	loc_os05g41390	cyclin-A1, putative, expressed	0000079 // regulation of cyclin-dependent protein serine/threonine kinase activity // inferred from electronic annotation///0001558 // regulation of cell growth // inferred from electronic annotation///0007049 // cell cycle // inferred from electronic annotation///0010332 // response to gamma radiation // inferred from electronic annotation///0051301 // cell division // inferred from electronic a…	0005634 // nucleus // inferred from electronic annotation///0005737 // cytoplasm // inferred from electronic annotation///0005739 // mitochondrion // inferred from reviewed computational analysis	0019901 // protein kinase binding // inferred from electronic annotation	os.24881.1.a1_at
cell.cycle	-2.186	loc_os01g17402	cyclin-A2, putative, expressed	0000079 // regulation of cyclin-dependent protein serine/threonine kinase activity // inferred from electronic annotation///0007049 // cell cycle // inferred from electronic annotation///0051301 // cell division // inferred from electronic annotation///0051726 // regulation of cell cycle // inferred from electronic annotation	0005634 // nucleus // inferred from electronic annotation	0019901 // protein kinase binding // inferred from electronic annotation	os.31518.1.s1_at
cell.cycle	-3.52	MULTIPLE HITS: loc_os01g13260,loc_os12g20324) loc_os01g13260: 12001.m07936 protein cyclin-A2, putative, expressedloc_os12g20324: 12012.m05978 protein cyclin-A1, putative, expressed	MULTIPLE HITS: (loc_os01g13260,loc_os12g20324) loc_os01g13260: 12001.m07936 protein cyclin-A2, putative, expressedloc_os12g20324: 12012.m05978 protein cyclin-A1, putative, expressed	0000079 // regulation of cyclin-dependent protein serine/threonine kinase activity // inferred from electronic annotation///0007049 // cell cycle // inferred from electronic annotation///0007067 // mitosis // inferred from electronic annotation///0042309 // homoiothermy // inferred from electronic annotation///0050826 // response to freezing // inferred from electronic annotation///0051301 // cel…	0005634 // nucleus // inferred from electronic annotation///0005737 // cytoplasm // inferred from electronic annotation	0019901 // protein kinase binding // inferred from electronic annotation///0050825 // ice binding // inferred from electronic annotation	os.4195.1.s1_at
cell.cycle	-2.353	loc_os02g43550	nuc-1 negative regulatory protein preg, putative, expressed	0000079 // regulation of cyclin-dependent protein serine/threonine kinase activity // inferred from electronic annotation		0019901 // protein kinase binding // inferred from electronic annotation	os.55804.1.s1_at
cell.cycle	-2.089	loc_os08g36490	HEC/Ndc80p family protein, expressed	0000911 // cytokinesis by cell plate formation // inferred from electronic annotation///0006260 // DNA replication // inferred from electronic annotation///0006306 // DNA methylation // inferred from electronic annotation///0007067 // mitosis // inferred from electronic annotation///0007129 // synapsis // inferred from electronic annotation///0007131 // reciprocal meiotic recombination // inferre…	0016021 // integral to membrane // inferred from electronic annotation	0016492 // G-protein coupled neurotensin receptor activity // inferred from electronic annotation	os.7353.1.s1_at
cell.cycle.peptidylprolyl isomerase	-2.911	MULTIPLE HITS: loc_os08g41400,loc_os08g41390) loc_os08g41400: 12008.m08118 protein expressed proteinloc_os08g41390: 12008.m26757 protein peptidyl-prolyl isomerase, putative, expressed	MULTIPLE HITS: (loc_os08g41400,loc_os08g41390) loc_os08g41400: 12008.m08118 protein expressed proteinloc_os08g41390: 12008.m26757 protein peptidyl-prolyl isomerase, putative, expressed				os.48636.1.s1_at
